# Supplementary material for: Correction by Focus: Cleft Constructions and the Cross-Linguistic Variation in Phonological Form
Source: Front Psychol. 2021 Nov 29;12:648478. doi: 10.3389/fpsyg.2021.648478 (PMC8666418; doi:10.3389/fpsyg.2021.648478)
Supplement: Supplementary file 2 [file Table_1.XLSX]

## Sheet: results
language	file_name	participant	item	construction	focus	interval_nr	interval_label	aoi	T1	T2	fo_1	fo_2	fo_3	fo_4	fo_5
Chinese	CHI-ALI-MO-1-01	01	1	cleft	object	02	bu2	no aoi	4.72	4.81	#N/A	#N/A	108	106	106
Chinese	CHI-ALI-MO-1-01	01	1	cleft	object	03	dui4	no aoi	4.81	5.03	115	117	112	179	182
Chinese	CHI-ALI-MO-1-01	01	1	cleft	object	04	shi4	no aoi	5.22	5.36	#N/A	#N/A	#N/A	102	102
Chinese	CHI-ALI-MO-1-01	01	1	cleft	object	05	niu2	subject 1	5.36	5.51	102	102	104	108	112
Chinese	CHI-ALI-MO-1-01	01	1	cleft	object	06	meng2	subject 2	5.51	5.67	115	116	117	118	117
Chinese	CHI-ALI-MO-1-01	01	1	cleft	object	07	mai3	no aoi	5.67	5.84	113	104	91	85	81
Chinese	CHI-ALI-MO-1-01	01	1	cleft	object	08	niu2	object 1	5.84	5.94	83	86	87	89	93
Chinese	CHI-ALI-MO-1-01	01	1	cleft	object	09	rou4	object 2	5.94	6.2	104	122	126	100	74
Chinese	CHI-ALI-MO-1-01	01	1	cleft	object	10	le0	no aoi	6.2	6.29	#N/A	#N/A	#N/A	#N/A	#N/A
Chinese	CHI-ALI-MO-1-02	02	1	cleft	object	02	bu2	no aoi	6.48	6.6	#N/A	253	253	234	233
Chinese	CHI-ALI-MO-1-02	02	1	cleft	object	03	dui4	no aoi	6.6	6.82	269	265	248	226	220
Chinese	CHI-ALI-MO-1-02	02	1	cleft	object	04	shi4	no aoi	6.82	6.95	214	#N/A	#N/A	242	241
Chinese	CHI-ALI-MO-1-02	02	1	cleft	object	05	niu2	subject 1	6.95	7.09	235	235	236	235	234
Chinese	CHI-ALI-MO-1-02	02	1	cleft	object	06	meng2	subject 2	7.09	7.27	235	242	249	250	246
Chinese	CHI-ALI-MO-1-02	02	1	cleft	object	07	mai3	no aoi	7.27	7.4	244	235	220	206	199
Chinese	CHI-ALI-MO-1-02	02	1	cleft	object	08	niu2	object 1	7.4	7.54	196	192	189	188	191
Chinese	CHI-ALI-MO-1-02	02	1	cleft	object	09	rou4	object 2	7.54	7.78	202	223	239	232	209
Chinese	CHI-ALI-MO-1-02	02	1	cleft	object	10	le0	no aoi	7.78	7.99	195	187	183	181	187
Chinese	CHI-ALI-MO-1-03	03	1	cleft	object	02	bu2	no aoi	3.74	3.84	145	146	148	151	159
Chinese	CHI-ALI-MO-1-03	03	1	cleft	object	03	dui4	no aoi	3.84	4	168	168	160	148	138
Chinese	CHI-ALI-MO-1-03	03	1	cleft	object	04	shi4	no aoi	4	4.2	136	#N/A	163	154	140
Chinese	CHI-ALI-MO-1-03	03	1	cleft	object	05	niu2	subject 1	4.2	4.37	133	132	135	144	155
Chinese	CHI-ALI-MO-1-03	03	1	cleft	object	06	meng2	subject 2	4.37	4.62	164	152	143	152	159
Chinese	CHI-ALI-MO-1-03	03	1	cleft	object	07	mai3	no aoi	4.62	4.81	154	142	127	115	110
Chinese	CHI-ALI-MO-1-03	03	1	cleft	object	08	niu2	object 1	4.81	4.98	113	115	118	126	136
Chinese	CHI-ALI-MO-1-03	03	1	cleft	object	09	rou4	object 2	4.98	5.16	145	146	141	135	128
Chinese	CHI-ALI-MO-1-03	03	1	cleft	object	10	le0	no aoi	5.16	5.29	124	120	120	121	120
Chinese	CHI-ALI-MO-1-04	04	1	cleft	object	02	bu2	no aoi	3.48	3.59	#N/A	273	275	253	233
Chinese	CHI-ALI-MO-1-04	04	1	cleft	object	03	dui4	no aoi	3.59	3.85	224	229	243	262	252
Chinese	CHI-ALI-MO-1-04	04	1	cleft	object	04	shi4	no aoi	3.85	4	219	#N/A	#N/A	254	260
Chinese	CHI-ALI-MO-1-04	04	1	cleft	object	05	niu2	subject 1	4	4.18	255	245	220	208	216
Chinese	CHI-ALI-MO-1-04	04	1	cleft	object	06	meng2	subject 2	4.18	4.35	223	227	228	229	231
Chinese	CHI-ALI-MO-1-04	04	1	cleft	object	07	mai3	no aoi	4.35	4.48	230	218	199	184	176
Chinese	CHI-ALI-MO-1-04	04	1	cleft	object	08	niu2	object 1	4.48	4.69	180	175	175	185	195
Chinese	CHI-ALI-MO-1-04	04	1	cleft	object	09	rou4	object 2	4.69	4.91	204	209	212	204	199
Chinese	CHI-ALI-MO-1-04	04	1	cleft	object	10	le0	no aoi	4.91	5.13	#N/A	#N/A	237	217	213
Chinese	CHI-ALI-MO-1-05	05	1	cleft	object	02	bu2	no aoi	3.79	3.9	#N/A	#N/A	245	235	214
Chinese	CHI-ALI-MO-1-05	05	1	cleft	object	03	dui4	no aoi	3.9	4.15	245	243	220	202	207
Chinese	CHI-ALI-MO-1-05	05	1	cleft	object	04	shi4	no aoi	4.15	4.31	200	#N/A	#N/A	250	230
Chinese	CHI-ALI-MO-1-05	05	1	cleft	object	05	niu2	subject 1	4.31	4.45	228	230	230	230	226
Chinese	CHI-ALI-MO-1-05	05	1	cleft	object	06	meng2	subject 2	4.45	4.64	223	221	223	226	227
Chinese	CHI-ALI-MO-1-05	05	1	cleft	object	07	mai3	no aoi	4.64	4.78	223	209	186	176	172
Chinese	CHI-ALI-MO-1-05	05	1	cleft	object	08	niu2	object 1	4.78	4.96	170	164	161	158	168
Chinese	CHI-ALI-MO-1-05	05	1	cleft	object	09	rou4	object 2	4.96	5.19	189	218	221	203	184
Chinese	CHI-ALI-MO-1-05	05	1	cleft	object	10	le0	no aoi	5.19	5.33	177	178	180	189	191
Chinese	CHI-ALI-MO-1-06	06	1	cleft	object	02	bu2	no aoi	4.04	4.18	#N/A	146	137	142	152
Chinese	CHI-ALI-MO-1-06	06	1	cleft	object	03	dui4	no aoi	4.18	4.34	168	168	154	143	#N/A
Chinese	CHI-ALI-MO-1-06	06	1	cleft	object	05	niu2	subject 1	4.5	4.68	128	119	123	129	136
Chinese	CHI-ALI-MO-1-06	06	1	cleft	object	06	meng2	subject 2	4.68	4.79	144	151	156	159	159
Chinese	CHI-ALI-MO-1-06	06	1	cleft	object	07	mai3	no aoi	4.79	4.95	150	133	116	106	104
Chinese	CHI-ALI-MO-1-06	06	1	cleft	object	08	niu2	object 1	4.95	5.11	104	106	109	116	136
Chinese	CHI-ALI-MO-1-06	06	1	cleft	object	09	rou4	object 2	5.11	5.28	162	180	179	154	119
Chinese	CHI-ALI-MO-1-06	06	1	cleft	object	10	le0	no aoi	5.28	5.42	104	#N/A	#N/A	#N/A	#N/A
Chinese	CHI-ALI-MO-1-07	07	1	cleft	object	02	bu2	no aoi	4.33	4.43	#N/A	#N/A	127	124	123
Chinese	CHI-ALI-MO-1-07	07	1	cleft	object	03	dui4	no aoi	4.43	4.62	133	156	149	136	130
Chinese	CHI-ALI-MO-1-07	07	1	cleft	object	04	shi4	no aoi	4.62	4.78	131	#N/A	150	147	136
Chinese	CHI-ALI-MO-1-07	07	1	cleft	object	05	niu2	subject 1	4.78	4.88	126	123	123	124	127
Chinese	CHI-ALI-MO-1-07	07	1	cleft	object	06	meng2	subject 2	4.88	5	135	142	148	151	152
Chinese	CHI-ALI-MO-1-07	07	1	cleft	object	07	mai3	no aoi	5	5.13	151	144	131	115	109
Chinese	CHI-ALI-MO-1-07	07	1	cleft	object	08	niu2	object 1	5.13	5.32	109	109	107	108	117
Chinese	CHI-ALI-MO-1-07	07	1	cleft	object	09	rou4	object 2	5.32	5.5	132	143	140	128	118
Chinese	CHI-ALI-MO-1-07	07	1	cleft	object	10	le0	no aoi	5.5	5.64	#N/A	#N/A	#N/A	#N/A	#N/A
Chinese	CHI-ALI-MO-1-08	08	1	cleft	object	02	bu2	no aoi	3.26	3.37	#N/A	#N/A	252	245	237
Chinese	CHI-ALI-MO-1-08	08	1	cleft	object	03	dui4	no aoi	3.37	3.61	293	289	256	222	216
Chinese	CHI-ALI-MO-1-08	08	1	cleft	object	04	shi4	no aoi	3.61	3.74	211	#N/A	#N/A	266	253
Chinese	CHI-ALI-MO-1-08	08	1	cleft	object	05	niu2	subject 1	3.74	3.88	243	243	247	249	252
Chinese	CHI-ALI-MO-1-08	08	1	cleft	object	06	meng2	subject 2	3.88	4.04	256	266	271	271	278
Chinese	CHI-ALI-MO-1-08	08	1	cleft	object	07	mai3	no aoi	4.04	4.23	279	254	216	201	200
Chinese	CHI-ALI-MO-1-08	08	1	cleft	object	08	niu2	object 1	4.23	4.38	199	194	191	198	216
Chinese	CHI-ALI-MO-1-08	08	1	cleft	object	09	rou4	object 2	4.38	4.57	243	271	265	234	214
Chinese	CHI-ALI-MO-1-08	08	1	cleft	object	10	le0	no aoi	4.57	4.76	#N/A	#N/A	236	237	#N/A
Chinese	CHI-ALI-MO-1-09	09	1	cleft	object	02	bu2	no aoi	2.98	3.07	#N/A	222	219	212	212
Chinese	CHI-ALI-MO-1-09	09	1	cleft	object	03	dui4	no aoi	3.07	3.26	236	249	244	230	225
Chinese	CHI-ALI-MO-1-09	09	1	cleft	object	04	shi4	no aoi	3.26	3.37	225	#N/A	#N/A	260	244
Chinese	CHI-ALI-MO-1-09	09	1	cleft	object	05	niu2	subject 1	3.37	3.48	235	229	224	222	223
Chinese	CHI-ALI-MO-1-09	09	1	cleft	object	06	meng2	subject 2	3.48	3.62	230	243	251	257	257
Chinese	CHI-ALI-MO-1-09	09	1	cleft	object	07	mai3	no aoi	3.62	3.73	250	240	224	207	196
Chinese	CHI-ALI-MO-1-09	09	1	cleft	object	08	niu2	object 1	3.73	3.87	190	191	192	194	202
Chinese	CHI-ALI-MO-1-09	09	1	cleft	object	09	rou4	object 2	3.87	4.11	219	240	247	228	198
Chinese	CHI-ALI-MO-1-09	09	1	cleft	object	10	le0	no aoi	4.11	4.22	175	163	#N/A	#N/A	#N/A
Chinese	CHI-ALI-MO-1-10	10	1	cleft	object	02	bu2	no aoi	4.99	5.13	#N/A	245	224	224	228
Chinese	CHI-ALI-MO-1-10	10	1	cleft	object	03	dui4	no aoi	5.13	5.39	259	277	258	232	228
Chinese	CHI-ALI-MO-1-10	10	1	cleft	object	04	shi4	no aoi	5.39	5.53	235	#N/A	#N/A	264	251
Chinese	CHI-ALI-MO-1-10	10	1	cleft	object	05	niu2	subject 1	5.53	5.67	247	245	241	240	241
Chinese	CHI-ALI-MO-1-10	10	1	cleft	object	06	meng2	subject 2	5.67	5.82	248	259	261	265	264
Chinese	CHI-ALI-MO-1-10	10	1	cleft	object	07	mai3	no aoi	5.82	5.96	257	242	216	203	197
Chinese	CHI-ALI-MO-1-10	10	1	cleft	object	08	niu2	object 1	5.96	6.14	194	192	193	196	207
Chinese	CHI-ALI-MO-1-10	10	1	cleft	object	09	rou4	object 2	6.14	6.37	228	253	262	244	212
Chinese	CHI-ALI-MO-1-10	10	1	cleft	object	10	le0	no aoi	6.37	6.67	201	213	223	220	#N/A
Chinese	CHI-ALI-MO-1-11	11	1	cleft	object	02	bu2	no aoi	4.15	4.28	#N/A	202	212	205	197
Chinese	CHI-ALI-MO-1-11	11	1	cleft	object	03	dui4	no aoi	4.28	4.51	208	213	204	179	193
Chinese	CHI-ALI-MO-1-11	11	1	cleft	object	04	shi4	no aoi	4.51	4.65	215	#N/A	#N/A	233	224
Chinese	CHI-ALI-MO-1-11	11	1	cleft	object	05	niu2	subject 1	4.65	4.81	218	216	213	217	226
Chinese	CHI-ALI-MO-1-11	11	1	cleft	object	06	meng2	subject 2	4.81	4.99	231	235	232	232	236
Chinese	CHI-ALI-MO-1-11	11	1	cleft	object	07	mai3	no aoi	4.99	5.16	238	222	198	180	176
Chinese	CHI-ALI-MO-1-11	11	1	cleft	object	08	niu2	object 1	5.16	5.34	181	182	182	189	198
Chinese	CHI-ALI-MO-1-11	11	1	cleft	object	09	rou4	object 2	5.34	5.63	217	234	231	207	183
Chinese	CHI-ALI-MO-1-11	11	1	cleft	object	10	le0	no aoi	5.63	5.8	168	#N/A	#N/A	#N/A	#N/A
Chinese	CHI-ALI-MO-1-12	12	1	cleft	object	02	bu2	no aoi	3.81	3.89	#N/A	#N/A	98	94	91
Chinese	CHI-ALI-MO-1-12	12	1	cleft	object	03	dui4	no aoi	3.89	4.07	92	89	81	#N/A	#N/A
Chinese	CHI-ALI-MO-1-12	12	1	cleft	object	04	shi4	no aoi	4.07	4.21	#N/A	#N/A	#N/A	97	98
Chinese	CHI-ALI-MO-1-12	12	1	cleft	object	05	niu2	subject 1	4.21	4.36	102	106	111	118	124
Chinese	CHI-ALI-MO-1-12	12	1	cleft	object	06	meng2	subject 2	4.36	4.52	127	127	127	128	126
Chinese	CHI-ALI-MO-1-12	12	1	cleft	object	07	mai3	no aoi	4.52	4.64	119	109	80	75	#N/A
Chinese	CHI-ALI-MO-1-12	12	1	cleft	object	08	niu2	object 1	4.64	4.78	83	90	93	95	102
Chinese	CHI-ALI-MO-1-12	12	1	cleft	object	09	rou4	object 2	4.78	5	114	126	127	119	80
Chinese	CHI-ALI-MO-1-12	12	1	cleft	object	10	le0	no aoi	5	5.19	74	#N/A	#N/A	#N/A	#N/A
Chinese	CHI-ALI-MO-1-13	13	1	cleft	object	02	bu2	no aoi	4.16	4.26	#N/A	95	98	99	#N/A
Chinese	CHI-ALI-MO-1-13	13	1	cleft	object	03	dui4	no aoi	4.26	4.45	106	102	94	85	80
Chinese	CHI-ALI-MO-1-13	13	1	cleft	object	04	shi4	no aoi	4.77	4.91	#N/A	#N/A	#N/A	109	104
Chinese	CHI-ALI-MO-1-13	13	1	cleft	object	05	niu2	subject 1	4.91	5.07	100	97	97	99	101
Chinese	CHI-ALI-MO-1-13	13	1	cleft	object	06	meng2	subject 2	5.07	5.24	104	105	104	106	107
Chinese	CHI-ALI-MO-1-13	13	1	cleft	object	07	mai3	no aoi	5.24	5.37	105	98	86	80	80
Chinese	CHI-ALI-MO-1-13	13	1	cleft	object	08	niu2	object 1	5.37	5.53	80	81	82	87	96
Chinese	CHI-ALI-MO-1-13	13	1	cleft	object	09	rou4	object 2	5.53	5.74	107	112	110	100	80
Chinese	CHI-ALI-MO-1-13	13	1	cleft	object	10	le0	no aoi	5.74	5.85	68	#N/A	#N/A	#N/A	#N/A
Chinese	CHI-ALI-MO-1-14	14	1	cleft	object	02	bu2	no aoi	4.01	4.12	#N/A	246	220	209	220
Chinese	CHI-ALI-MO-1-14	14	1	cleft	object	03	dui4	no aoi	4.12	4.43	259	260	234	200	195
Chinese	CHI-ALI-MO-1-14	14	1	cleft	object	04	shi4	no aoi	4.43	4.61	197	#N/A	#N/A	214	198
Chinese	CHI-ALI-MO-1-14	14	1	cleft	object	05	niu2	subject 1	4.61	4.74	198	199	200	203	209
Chinese	CHI-ALI-MO-1-14	14	1	cleft	object	06	meng2	subject 2	4.74	4.89	221	236	245	247	241
Chinese	CHI-ALI-MO-1-14	14	1	cleft	object	07	mai3	no aoi	4.89	5.04	230	212	195	188	185
Chinese	CHI-ALI-MO-1-14	14	1	cleft	object	08	niu2	object 1	5.04	5.19	186	187	192	203	220
Chinese	CHI-ALI-MO-1-14	14	1	cleft	object	09	rou4	object 2	5.19	5.38	245	261	248	225	221
Chinese	CHI-ALI-MO-1-14	14	1	cleft	object	10	le0	no aoi	5.38	5.53	#N/A	#N/A	#N/A	#N/A	#N/A
Chinese	CHI-ALI-MO-1-15	15	1	cleft	object	02	bu2	no aoi	3.91	4	159	158	147	134	131
Chinese	CHI-ALI-MO-1-15	15	1	cleft	object	03	dui4	no aoi	4	4.19	137	148	140	126	119
Chinese	CHI-ALI-MO-1-15	15	1	cleft	object	04	shi4	no aoi	4.19	4.33	#N/A	#N/A	#N/A	#N/A	137
Chinese	CHI-ALI-MO-1-15	15	1	cleft	object	05	niu2	subject 1	4.33	4.47	129	127	127	131	138
Chinese	CHI-ALI-MO-1-15	15	1	cleft	object	06	meng2	subject 2	4.47	4.69	145	151	151	156	156
Chinese	CHI-ALI-MO-1-15	15	1	cleft	object	07	mai3	no aoi	4.69	4.83	146	133	118	112	111
Chinese	CHI-ALI-MO-1-15	15	1	cleft	object	08	niu2	object 1	4.83	4.99	112	114	116	119	127
Chinese	CHI-ALI-MO-1-15	15	1	cleft	object	09	rou4	object 2	4.99	5.16	135	139	136	127	123
Chinese	CHI-ALI-MO-1-15	15	1	cleft	object	10	le0	no aoi	5.16	5.27	#N/A	120	121	#N/A	#N/A
Chinese	CHI-ALI-MO-1-16	16	1	cleft	object	02	bu2	no aoi	3.5	3.58	#N/A	166	160	156	156
Chinese	CHI-ALI-MO-1-16	16	1	cleft	object	03	dui4	no aoi	3.58	3.86	161	162	147	119	112
Chinese	CHI-ALI-MO-1-16	16	1	cleft	object	04	shi4	no aoi	3.86	4.1	170	#N/A	#N/A	182	176
Chinese	CHI-ALI-MO-1-16	16	1	cleft	object	05	niu2	subject 1	4.1	4.28	166	161	162	169	175
Chinese	CHI-ALI-MO-1-16	16	1	cleft	object	06	meng2	subject 2	4.28	4.46	179	181	178	181	184
Chinese	CHI-ALI-MO-1-16	16	1	cleft	object	07	mai3	no aoi	4.46	4.58	178	165	145	130	126
Chinese	CHI-ALI-MO-1-16	16	1	cleft	object	08	niu2	object 1	4.58	4.75	130	130	128	134	144
Chinese	CHI-ALI-MO-1-16	16	1	cleft	object	09	rou4	object 2	4.75	4.99	160	178	175	141	113
Chinese	CHI-ALI-MO-1-16	16	1	cleft	object	10	le0	no aoi	4.99	5.14	98	96	#N/A	#N/A	#N/A
Chinese	CHI-ALI-MO-2-01	01	2	cleft	object	02	bu2	no aoi	5.52	5.6	97	98	98	97	96
Chinese	CHI-ALI-MO-2-01	01	2	cleft	object	03	dui4	no aoi	5.6	5.77	99	110	157	167	171
Chinese	CHI-ALI-MO-2-01	01	2	cleft	object	04	shi4	no aoi	5.86	5.98	#N/A	#N/A	#N/A	101	100
Chinese	CHI-ALI-MO-2-01	01	2	cleft	object	05	mao2	subject 1	5.98	6.17	101	105	111	117	120
Chinese	CHI-ALI-MO-2-01	01	2	cleft	object	06	ling2	subject 2	6.17	6.3	124	124	123	125	127
Chinese	CHI-ALI-MO-2-01	01	2	cleft	object	07	wen4	no aoi	6.3	6.46	125	122	116	106	98
Chinese	CHI-ALI-MO-2-01	01	2	cleft	object	08	men2	object 1	6.46	6.66	94	92	93	98	111
Chinese	CHI-ALI-MO-2-01	01	2	cleft	object	09	wei4	object 2	6.66	6.89	128	140	140	105	#N/A
Chinese	CHI-ALI-MO-2-01	01	2	cleft	object	10	le0	no aoi	6.89	6.98	#N/A	#N/A	#N/A	#N/A	#N/A
Chinese	CHI-ALI-MO-2-02	02	2	cleft	object	02	bu2	no aoi	6.4	6.51	#N/A	250	248	233	221
Chinese	CHI-ALI-MO-2-02	02	2	cleft	object	03	dui4	no aoi	6.51	6.74	246	249	233	216	217
Chinese	CHI-ALI-MO-2-02	02	2	cleft	object	04	shi4	no aoi	6.74	6.85	222	#N/A	#N/A	254	248
Chinese	CHI-ALI-MO-2-02	02	2	cleft	object	05	mao2	subject 1	6.85	7.08	235	226	218	227	244
Chinese	CHI-ALI-MO-2-02	02	2	cleft	object	06	ling2	subject 2	7.08	7.28	250	241	236	239	242
Chinese	CHI-ALI-MO-2-02	02	2	cleft	object	07	wen4	no aoi	7.28	7.41	244	244	238	229	222
Chinese	CHI-ALI-MO-2-02	02	2	cleft	object	08	men2	object 1	7.41	7.68	216	210	195	200	216
Chinese	CHI-ALI-MO-2-02	02	2	cleft	object	09	wei4	object 2	7.68	7.86	231	233	224	205	180
Chinese	CHI-ALI-MO-2-02	02	2	cleft	object	10	le0	no aoi	7.86	7.98	168	158	153	#N/A	#N/A
Chinese	CHI-ALI-MO-2-03	03	2	cleft	object	02	bu2	no aoi	5.25	5.41	#N/A	#N/A	143	146	151
Chinese	CHI-ALI-MO-2-03	03	2	cleft	object	03	dui4	no aoi	5.41	5.63	175	169	142	121	117
Chinese	CHI-ALI-MO-2-03	03	2	cleft	object	04	shi4	no aoi	5.63	5.84	#N/A	#N/A	160	156	144
Chinese	CHI-ALI-MO-2-03	03	2	cleft	object	05	mao2	subject 1	5.84	6.1	136	139	149	165	160
Chinese	CHI-ALI-MO-2-03	03	2	cleft	object	06	ling2	subject 2	6.1	6.35	149	145	152	161	166
Chinese	CHI-ALI-MO-2-03	03	2	cleft	object	07	wen4	no aoi	6.35	6.66	168	180	169	141	129
Chinese	CHI-ALI-MO-2-03	03	2	cleft	object	08	men2	object 1	6.66	6.9	129	130	133	140	155
Chinese	CHI-ALI-MO-2-03	03	2	cleft	object	09	wei4	object 2	6.9	7.12	174	183	173	158	142
Chinese	CHI-ALI-MO-2-03	03	2	cleft	object	10	le0	no aoi	7.12	7.24	136	134	#N/A	#N/A	#N/A
Chinese	CHI-ALI-MO-2-04	04	2	cleft	object	02	bu2	no aoi	4.39	4.52	#N/A	261	256	228	218
Chinese	CHI-ALI-MO-2-04	04	2	cleft	object	03	dui4	no aoi	4.52	4.81	261	237	221	215	223
Chinese	CHI-ALI-MO-2-04	04	2	cleft	object	04	shi4	no aoi	4.81	4.93	#N/A	#N/A	#N/A	265	252
Chinese	CHI-ALI-MO-2-04	04	2	cleft	object	05	mao2	subject 1	4.93	5.14	234	227	224	237	253
Chinese	CHI-ALI-MO-2-04	04	2	cleft	object	06	ling2	subject 2	5.14	5.29	259	261	266	271	275
Chinese	CHI-ALI-MO-2-04	04	2	cleft	object	07	wen4	no aoi	5.29	5.47	279	280	268	249	230
Chinese	CHI-ALI-MO-2-04	04	2	cleft	object	08	men2	object 1	5.47	5.69	217	199	193	196	206
Chinese	CHI-ALI-MO-2-04	04	2	cleft	object	09	wei4	object 2	5.69	5.97	225	249	261	237	197
Chinese	CHI-ALI-MO-2-04	04	2	cleft	object	10	le0	no aoi	5.97	6.12	#N/A	#N/A	#N/A	#N/A	#N/A
Chinese	CHI-ALI-MO-2-05	05	2	cleft	object	02	bu2	no aoi	5.15	5.26	#N/A	227	205	189	184
Chinese	CHI-ALI-MO-2-05	05	2	cleft	object	03	dui4	no aoi	5.26	5.44	214	198	188	186	191
Chinese	CHI-ALI-MO-2-05	05	2	cleft	object	04	shi4	no aoi	5.44	5.61	189	#N/A	#N/A	228	212
Chinese	CHI-ALI-MO-2-05	05	2	cleft	object	05	mao2	subject 1	5.61	5.78	212	216	223	232	240
Chinese	CHI-ALI-MO-2-05	05	2	cleft	object	06	ling2	subject 2	5.78	6.02	245	241	237	241	243
Chinese	CHI-ALI-MO-2-05	05	2	cleft	object	07	wen4	no aoi	6.02	6.18	245	251	240	219	204
Chinese	CHI-ALI-MO-2-05	05	2	cleft	object	08	men2	object 1	6.18	6.37	199	188	179	177	180
Chinese	CHI-ALI-MO-2-05	05	2	cleft	object	09	wei4	object 2	6.37	6.64	206	245	240	203	170
Chinese	CHI-ALI-MO-2-05	05	2	cleft	object	10	le0	no aoi	6.64	6.75	#N/A	#N/A	#N/A	#N/A	#N/A
Chinese	CHI-ALI-MO-2-06	06	2	cleft	object	02	bu2	no aoi	4.57	4.68	147	141	138	145	155
Chinese	CHI-ALI-MO-2-06	06	2	cleft	object	03	dui4	no aoi	4.68	4.79	200	195	178	166	#N/A
Chinese	CHI-ALI-MO-2-06	06	2	cleft	object	04	shi4	no aoi	4.9	5.03	#N/A	#N/A	#N/A	138	124
Chinese	CHI-ALI-MO-2-06	06	2	cleft	object	05	mao2	subject 1	5.03	5.23	115	116	120	139	153
Chinese	CHI-ALI-MO-2-06	06	2	cleft	object	06	ling2	subject 2	5.23	5.42	150	145	149	160	163
Chinese	CHI-ALI-MO-2-06	06	2	cleft	object	07	wen4	no aoi	5.42	5.56	161	155	138	121	112
Chinese	CHI-ALI-MO-2-06	06	2	cleft	object	08	men2	object 1	5.56	5.74	108	106	107	118	145
Chinese	CHI-ALI-MO-2-06	06	2	cleft	object	09	wei4	object 2	5.74	5.94	179	204	197	146	110
Chinese	CHI-ALI-MO-2-06	06	2	cleft	object	10	le0	no aoi	5.94	6.04	#N/A	#N/A	#N/A	#N/A	#N/A
Chinese	CHI-ALI-MO-2-07	07	2	cleft	object	02	bu2	no aoi	3.82	3.92	#N/A	112	115	123	125
Chinese	CHI-ALI-MO-2-07	07	2	cleft	object	03	dui4	no aoi	3.92	4.1	139	151	144	128	123
Chinese	CHI-ALI-MO-2-07	07	2	cleft	object	04	shi4	no aoi	4.1	4.25	#N/A	#N/A	149	142	131
Chinese	CHI-ALI-MO-2-07	07	2	cleft	object	05	mao2	subject 1	4.25	4.38	126	124	130	132	133
Chinese	CHI-ALI-MO-2-07	07	2	cleft	object	06	ling2	subject 2	4.38	4.51	135	140	143	146	151
Chinese	CHI-ALI-MO-2-07	07	2	cleft	object	07	wen4	no aoi	4.51	4.69	154	154	148	139	132
Chinese	CHI-ALI-MO-2-07	07	2	cleft	object	08	men2	object 1	4.69	4.8	127	125	124	124	127
Chinese	CHI-ALI-MO-2-07	07	2	cleft	object	09	wei4	object 2	4.8	5.03	135	147	150	136	121
Chinese	CHI-ALI-MO-2-07	07	2	cleft	object	10	le0	no aoi	5.03	5.18	#N/A	126	127	127	#N/A
Chinese	CHI-ALI-MO-2-08	08	2	cleft	object	02	bu2	no aoi	4.27	4.37	#N/A	252	248	247	239
Chinese	CHI-ALI-MO-2-08	08	2	cleft	object	03	dui4	no aoi	4.37	4.66	276	287	239	210	215
Chinese	CHI-ALI-MO-2-08	08	2	cleft	object	04	shi4	no aoi	4.66	4.81	226	#N/A	#N/A	273	271
Chinese	CHI-ALI-MO-2-08	08	2	cleft	object	05	mao2	subject 1	4.81	5.04	251	240	236	245	260
Chinese	CHI-ALI-MO-2-08	08	2	cleft	object	06	ling2	subject 2	5.04	5.23	260	257	259	264	270
Chinese	CHI-ALI-MO-2-08	08	2	cleft	object	07	wen4	no aoi	5.23	5.39	288	283	269	252	239
Chinese	CHI-ALI-MO-2-08	08	2	cleft	object	08	men2	object 1	5.39	5.56	225	213	210	216	229
Chinese	CHI-ALI-MO-2-08	08	2	cleft	object	09	wei4	object 2	5.56	5.8	261	301	293	247	216
Chinese	CHI-ALI-MO-2-08	08	2	cleft	object	10	le0	no aoi	5.8	6	#N/A	232	237	271	#N/A
Chinese	CHI-ALI-MO-2-09	09	2	cleft	object	02	bu2	no aoi	3.6	3.71	#N/A	265	239	219	218
Chinese	CHI-ALI-MO-2-09	09	2	cleft	object	03	dui4	no aoi	3.71	3.94	265	252	235	212	207
Chinese	CHI-ALI-MO-2-09	09	2	cleft	object	04	shi4	no aoi	3.94	4.07	221	#N/A	#N/A	258	249
Chinese	CHI-ALI-MO-2-09	09	2	cleft	object	05	mao2	subject 1	4.07	4.24	233	222	215	218	226
Chinese	CHI-ALI-MO-2-09	09	2	cleft	object	06	ling2	subject 2	4.24	4.45	234	244	248	254	259
Chinese	CHI-ALI-MO-2-09	09	2	cleft	object	07	wen4	no aoi	4.45	4.59	265	265	257	241	224
Chinese	CHI-ALI-MO-2-09	09	2	cleft	object	08	men2	object 1	4.59	4.75	211	204	201	204	215
Chinese	CHI-ALI-MO-2-09	09	2	cleft	object	09	wei4	object 2	4.75	4.97	232	240	226	196	186
Chinese	CHI-ALI-MO-2-09	09	2	cleft	object	10	le0	no aoi	4.97	5.17	190	#N/A	#N/A	#N/A	#N/A
Chinese	CHI-ALI-MO-2-10	10	2	cleft	object	02	bu2	no aoi	4.13	4.26	263	237	227	228	229
Chinese	CHI-ALI-MO-2-10	10	2	cleft	object	03	dui4	no aoi	4.26	4.49	256	255	243	228	223
Chinese	CHI-ALI-MO-2-10	10	2	cleft	object	04	shi4	no aoi	4.49	4.61	231	#N/A	#N/A	258	245
Chinese	CHI-ALI-MO-2-10	10	2	cleft	object	05	mao2	subject 1	4.61	4.79	233	230	231	229	231
Chinese	CHI-ALI-MO-2-10	10	2	cleft	object	06	ling2	subject 2	4.79	4.93	234	237	238	238	239
Chinese	CHI-ALI-MO-2-10	10	2	cleft	object	07	wen4	no aoi	4.93	5.06	240	240	234	225	219
Chinese	CHI-ALI-MO-2-10	10	2	cleft	object	08	men2	object 1	5.06	5.23	211	209	208	208	214
Chinese	CHI-ALI-MO-2-10	10	2	cleft	object	09	wei4	object 2	5.23	5.43	225	233	230	217	211
Chinese	CHI-ALI-MO-2-10	10	2	cleft	object	10	le0	no aoi	5.43	5.59	219	225	231	234	236
Chinese	CHI-ALI-MO-2-11	11	2	cleft	object	02	bu2	no aoi	4.68	4.81	#N/A	199	199	197	193
Chinese	CHI-ALI-MO-2-11	11	2	cleft	object	03	dui4	no aoi	4.81	5.03	215	226	213	196	206
Chinese	CHI-ALI-MO-2-11	11	2	cleft	object	04	shi4	no aoi	5.03	5.17	209	#N/A	#N/A	216	213
Chinese	CHI-ALI-MO-2-11	11	2	cleft	object	05	mao2	subject 1	5.17	5.42	209	204	201	211	214
Chinese	CHI-ALI-MO-2-11	11	2	cleft	object	06	ling2	subject 2	5.42	5.62	209	212	216	221	224
Chinese	CHI-ALI-MO-2-11	11	2	cleft	object	07	wen4	no aoi	5.62	5.79	223	231	225	210	201
Chinese	CHI-ALI-MO-2-11	11	2	cleft	object	08	men2	object 1	5.79	5.99	195	190	186	188	197
Chinese	CHI-ALI-MO-2-11	11	2	cleft	object	09	wei4	object 2	5.99	6.23	216	226	221	201	180
Chinese	CHI-ALI-MO-2-11	11	2	cleft	object	10	le0	no aoi	6.23	6.41	#N/A	201	211	218	212
Chinese	CHI-ALI-MO-2-12	12	2	cleft	object	02	bu2	no aoi	4.02	4.11	#N/A	#N/A	103	103	101
Chinese	CHI-ALI-MO-2-12	12	2	cleft	object	03	dui4	no aoi	4.11	4.27	106	104	87	76	#N/A
Chinese	CHI-ALI-MO-2-12	12	2	cleft	object	04	shi4	no aoi	4.27	4.43	#N/A	#N/A	#N/A	#N/A	98
Chinese	CHI-ALI-MO-2-12	12	2	cleft	object	05	mao2	subject 1	4.43	4.62	98	99	100	105	110
Chinese	CHI-ALI-MO-2-12	12	2	cleft	object	06	ling2	subject 2	4.62	4.81	112	108	106	110	110
Chinese	CHI-ALI-MO-2-12	12	2	cleft	object	07	wen4	no aoi	4.81	4.94	112	114	110	101	94
Chinese	CHI-ALI-MO-2-12	12	2	cleft	object	08	men2	object 1	4.94	5.13	92	92	87	91	111
Chinese	CHI-ALI-MO-2-12	12	2	cleft	object	09	wei4	object 2	5.13	5.31	114	112	103	88	79
Chinese	CHI-ALI-MO-2-12	12	2	cleft	object	10	le0	no aoi	5.31	5.45	#N/A	#N/A	#N/A	#N/A	#N/A
Chinese	CHI-ALI-MO-2-13	13	2	cleft	object	02	bu2	no aoi	4.78	4.87	#N/A	104	103	98	95
Chinese	CHI-ALI-MO-2-13	13	2	cleft	object	03	dui4	no aoi	4.87	5.06	108	110	102	94	89
Chinese	CHI-ALI-MO-2-13	13	2	cleft	object	04	shi4	no aoi	5.33	5.45	#N/A	#N/A	#N/A	#N/A	103
Chinese	CHI-ALI-MO-2-13	13	2	cleft	object	05	mao2	subject 1	5.45	5.62	102	100	99	102	104
Chinese	CHI-ALI-MO-2-13	13	2	cleft	object	06	ling2	subject 2	5.62	5.77	105	104	104	108	113
Chinese	CHI-ALI-MO-2-13	13	2	cleft	object	07	wen4	no aoi	5.77	5.91	113	111	106	101	98
Chinese	CHI-ALI-MO-2-13	13	2	cleft	object	08	men2	object 1	5.91	6.06	95	92	92	95	102
Chinese	CHI-ALI-MO-2-13	13	2	cleft	object	09	wei4	object 2	6.06	6.22	110	115	113	104	97
Chinese	CHI-ALI-MO-2-13	13	2	cleft	object	10	le0	no aoi	6.22	6.36	68	66	#N/A	#N/A	#N/A
Chinese	CHI-ALI-MO-2-14	14	2	cleft	object	02	bu2	no aoi	3.98	4.11	#N/A	237	213	202	213
Chinese	CHI-ALI-MO-2-14	14	2	cleft	object	03	dui4	no aoi	4.11	4.32	233	221	208	198	#N/A
Chinese	CHI-ALI-MO-2-14	14	2	cleft	object	04	shi4	no aoi	4.32	4.47	#N/A	#N/A	#N/A	#N/A	232
Chinese	CHI-ALI-MO-2-14	14	2	cleft	object	05	mao2	subject 1	4.47	4.62	216	209	208	210	216
Chinese	CHI-ALI-MO-2-14	14	2	cleft	object	06	ling2	subject 2	4.62	4.77	225	238	248	258	264
Chinese	CHI-ALI-MO-2-14	14	2	cleft	object	07	wen4	no aoi	4.77	4.93	264	257	236	215	203
Chinese	CHI-ALI-MO-2-14	14	2	cleft	object	08	men2	object 1	4.93	5.09	197	197	197	199	205
Chinese	CHI-ALI-MO-2-14	14	2	cleft	object	09	wei4	object 2	5.09	5.29	222	256	279	259	238
Chinese	CHI-ALI-MO-2-14	14	2	cleft	object	10	le0	no aoi	5.29	5.39	#N/A	#N/A	#N/A	#N/A	#N/A
Chinese	CHI-ALI-MO-2-15	15	2	cleft	object	02	bu2	no aoi	5.23	5.32	#N/A	#N/A	135	128	122
Chinese	CHI-ALI-MO-2-15	15	2	cleft	object	03	dui4	no aoi	5.32	5.5	130	135	128	119	116
Chinese	CHI-ALI-MO-2-15	15	2	cleft	object	04	shi4	no aoi	5.5	5.66	117	#N/A	#N/A	151	137
Chinese	CHI-ALI-MO-2-15	15	2	cleft	object	05	mao2	subject 1	5.66	5.84	125	122	124	130	136
Chinese	CHI-ALI-MO-2-15	15	2	cleft	object	06	ling2	subject 2	5.84	6.04	140	140	141	143	142
Chinese	CHI-ALI-MO-2-15	15	2	cleft	object	07	wen4	no aoi	6.04	6.25	146	144	132	119	117
Chinese	CHI-ALI-MO-2-15	15	2	cleft	object	08	men2	object 1	6.25	6.43	118	116	116	117	122
Chinese	CHI-ALI-MO-2-15	15	2	cleft	object	09	wei4	object 2	6.43	6.62	132	145	146	131	126
Chinese	CHI-ALI-MO-2-15	15	2	cleft	object	10	le0	no aoi	6.62	6.74	#N/A	#N/A	#N/A	#N/A	#N/A
Chinese	CHI-ALI-MO-2-16	16	2	cleft	object	02	bu2	no aoi	3.96	4.06	#N/A	162	157	151	148
Chinese	CHI-ALI-MO-2-16	16	2	cleft	object	03	dui4	no aoi	4.06	4.28	167	180	167	147	146
Chinese	CHI-ALI-MO-2-16	16	2	cleft	object	04	shi4	no aoi	4.28	4.45	150	147	#N/A	179	176
Chinese	CHI-ALI-MO-2-16	16	2	cleft	object	05	mao2	subject 1	4.45	4.61	168	163	162	166	175
Chinese	CHI-ALI-MO-2-16	16	2	cleft	object	06	ling2	subject 2	4.61	4.78	181	182	184	187	189
Chinese	CHI-ALI-MO-2-16	16	2	cleft	object	07	wen4	no aoi	4.78	4.93	190	185	174	161	152
Chinese	CHI-ALI-MO-2-16	16	2	cleft	object	08	men2	object 1	4.93	5.11	146	145	144	150	166
Chinese	CHI-ALI-MO-2-16	16	2	cleft	object	09	wei4	object 2	5.11	5.3	181	183	167	141	118
Chinese	CHI-ALI-MO-2-16	16	2	cleft	object	10	le0	no aoi	5.3	5.47	100	93	91	#N/A	#N/A
Chinese	CHI-ALI-MO-3-01	01	3	cleft	object	02	bu2	no aoi	5.01	5.13	#N/A	105	105	104	104
Chinese	CHI-ALI-MO-3-01	01	3	cleft	object	03	dui4	no aoi	5.13	5.27	104	108	147	167	#N/A
Chinese	CHI-ALI-MO-3-01	01	3	cleft	object	04	shi4	no aoi	5.37	5.57	#N/A	#N/A	#N/A	105	100
Chinese	CHI-ALI-MO-3-01	01	3	cleft	object	05	luo2	subject 1	5.57	5.7	103	108	111	115	118
Chinese	CHI-ALI-MO-3-01	01	3	cleft	object	06	lan2	subject 2	5.7	5.82	121	122	121	121	120
Chinese	CHI-ALI-MO-3-01	01	3	cleft	object	07	xie3	no aoi	5.82	5.99	118	#N/A	#N/A	89	88
Chinese	CHI-ALI-MO-3-01	01	3	cleft	object	08	you2	object 1	5.99	6.13	90	92	97	103	107
Chinese	CHI-ALI-MO-3-01	01	3	cleft	object	09	jian4	object 2	6.13	6.33	114	119	109	98	82
Chinese	CHI-ALI-MO-3-01	01	3	cleft	object	10	le0	no aoi	6.33	6.45	72	#N/A	#N/A	#N/A	#N/A
Chinese	CHI-ALI-MO-3-02	02	3	cleft	object	02	bu2	no aoi	5.46	5.57	#N/A	257	247	229	226
Chinese	CHI-ALI-MO-3-02	02	3	cleft	object	03	dui4	no aoi	5.57	5.83	259	259	238	211	206
Chinese	CHI-ALI-MO-3-02	02	3	cleft	object	04	shi4	no aoi	5.83	5.96	211	#N/A	#N/A	242	233
Chinese	CHI-ALI-MO-3-02	02	3	cleft	object	05	luo2	subject 1	5.96	6.14	218	216	214	217	224
Chinese	CHI-ALI-MO-3-02	02	3	cleft	object	06	lan2	subject 2	6.14	6.26	234	238	244	252	257
Chinese	CHI-ALI-MO-3-02	02	3	cleft	object	07	xie3	no aoi	6.26	6.44	254	#N/A	242	209	189
Chinese	CHI-ALI-MO-3-02	02	3	cleft	object	08	you2	object 1	6.44	6.6	183	178	177	185	196
Chinese	CHI-ALI-MO-3-02	02	3	cleft	object	09	jian4	object 2	6.6	6.87	210	261	268	232	187
Chinese	CHI-ALI-MO-3-02	02	3	cleft	object	10	le0	no aoi	6.87	7.02	156	138	133	#N/A	#N/A
Chinese	CHI-ALI-MO-3-03	03	3	cleft	object	02	bu2	no aoi	4.91	5.05	#N/A	140	138	142	147
Chinese	CHI-ALI-MO-3-03	03	3	cleft	object	03	dui4	no aoi	5.05	5.27	160	162	154	143	131
Chinese	CHI-ALI-MO-3-03	03	3	cleft	object	04	shi4	no aoi	5.27	5.49	#N/A	#N/A	153	147	134
Chinese	CHI-ALI-MO-3-03	03	3	cleft	object	05	luo2	subject 1	5.49	5.68	132	139	149	159	162
Chinese	CHI-ALI-MO-3-03	03	3	cleft	object	06	lan2	subject 2	5.68	5.85	155	148	153	163	164
Chinese	CHI-ALI-MO-3-03	03	3	cleft	object	07	xie3	no aoi	5.85	6.03	158	#N/A	147	127	115
Chinese	CHI-ALI-MO-3-03	03	3	cleft	object	08	you2	object 1	6.03	6.19	115	116	118	125	128
Chinese	CHI-ALI-MO-3-03	03	3	cleft	object	09	jian4	object 2	6.19	6.41	141	140	130	123	116
Chinese	CHI-ALI-MO-3-03	03	3	cleft	object	10	le0	no aoi	6.41	6.54	114	114	116	120	#N/A
Chinese	CHI-ALI-MO-3-04	04	3	cleft	object	02	bu2	no aoi	4.99	5.12	#N/A	254	249	218	200
Chinese	CHI-ALI-MO-3-04	04	3	cleft	object	03	dui4	no aoi	5.12	5.34	244	247	238	230	217
Chinese	CHI-ALI-MO-3-04	04	3	cleft	object	04	shi4	no aoi	5.34	5.46	222	297	276	258	248
Chinese	CHI-ALI-MO-3-04	04	3	cleft	object	05	luo2	subject 1	5.46	5.61	222	215	204	208	221
Chinese	CHI-ALI-MO-3-04	04	3	cleft	object	06	lan2	subject 2	5.61	5.78	241	251	259	280	284
Chinese	CHI-ALI-MO-3-04	04	3	cleft	object	07	xie3	no aoi	5.78	5.94	273	#N/A	230	206	193
Chinese	CHI-ALI-MO-3-04	04	3	cleft	object	08	you2	object 1	5.94	6.1	189	182	187	211	216
Chinese	CHI-ALI-MO-3-04	04	3	cleft	object	09	jian4	object 2	6.1	6.33	217	277	290	292	258
Chinese	CHI-ALI-MO-3-04	04	3	cleft	object	10	le0	no aoi	6.33	6.41	224	205	187	#N/A	#N/A
Chinese	CHI-ALI-MO-3-05	05	3	cleft	object	02	bu2	no aoi	4.64	4.75	#N/A	259	247	231	231
Chinese	CHI-ALI-MO-3-05	05	3	cleft	object	03	dui4	no aoi	4.75	4.94	268	268	254	233	233
Chinese	CHI-ALI-MO-3-05	05	3	cleft	object	04	shi4	no aoi	4.94	5.07	233	#N/A	#N/A	257	233
Chinese	CHI-ALI-MO-3-05	05	3	cleft	object	05	luo2	subject 1	5.07	5.21	224	224	228	230	234
Chinese	CHI-ALI-MO-3-05	05	3	cleft	object	06	lan2	subject 2	5.21	5.34	239	246	253	262	266
Chinese	CHI-ALI-MO-3-05	05	3	cleft	object	07	xie3	no aoi	5.34	5.5	259	#N/A	244	220	207
Chinese	CHI-ALI-MO-3-05	05	3	cleft	object	08	you2	object 1	5.5	5.63	199	190	187	191	197
Chinese	CHI-ALI-MO-3-05	05	3	cleft	object	09	jian4	object 2	5.63	5.85	199	268	262	241	219
Chinese	CHI-ALI-MO-3-05	05	3	cleft	object	10	le0	no aoi	5.85	6.01	203	198	192	205	213
Chinese	CHI-ALI-MO-3-06	06	3	cleft	object	02	bu2	no aoi	4.96	5.07	135	135	139	145	153
Chinese	CHI-ALI-MO-3-06	06	3	cleft	object	03	dui4	no aoi	5.07	5.2	192	185	166	161	#N/A
Chinese	CHI-ALI-MO-3-06	06	3	cleft	object	05	luo2	subject 1	5.45	5.62	142	137	129	132	143
Chinese	CHI-ALI-MO-3-06	06	3	cleft	object	06	lan2	subject 2	5.62	5.8	149	149	148	153	157
Chinese	CHI-ALI-MO-3-06	06	3	cleft	object	07	xie3	no aoi	5.8	5.96	155	#N/A	122	113	103
Chinese	CHI-ALI-MO-3-06	06	3	cleft	object	08	you2	object 1	5.96	6.09	104	106	108	114	125
Chinese	CHI-ALI-MO-3-06	06	3	cleft	object	09	jian4	object 2	6.09	6.28	141	165	177	162	128
Chinese	CHI-ALI-MO-3-06	06	3	cleft	object	10	le0	no aoi	6.28	6.38	110	106	108	109	#N/A
Chinese	CHI-ALI-MO-3-07	07	3	cleft	object	02	bu2	no aoi	4.71	4.83	145	140	126	120	120
Chinese	CHI-ALI-MO-3-07	07	3	cleft	object	03	dui4	no aoi	4.83	5.04	148	151	142	136	134
Chinese	CHI-ALI-MO-3-07	07	3	cleft	object	04	shi4	no aoi	5.04	5.2	132	#N/A	#N/A	142	135
Chinese	CHI-ALI-MO-3-07	07	3	cleft	object	05	luo2	subject 1	5.2	5.32	133	133	133	138	143
Chinese	CHI-ALI-MO-3-07	07	3	cleft	object	06	lan2	subject 2	5.32	5.44	149	153	154	154	147
Chinese	CHI-ALI-MO-3-07	07	3	cleft	object	07	xie3	no aoi	5.44	5.58	142	#N/A	139	137	#N/A
Chinese	CHI-ALI-MO-3-07	07	3	cleft	object	08	you2	object 1	5.58	5.72	104	105	109	115	128
Chinese	CHI-ALI-MO-3-07	07	3	cleft	object	09	jian4	object 2	5.72	5.93	155	185	171	148	125
Chinese	CHI-ALI-MO-3-07	07	3	cleft	object	10	le0	no aoi	5.93	6	117	116	116	121	124
Chinese	CHI-ALI-MO-3-08	08	3	cleft	object	02	bu2	no aoi	4.68	4.81	#N/A	250	250	256	251
Chinese	CHI-ALI-MO-3-08	08	3	cleft	object	03	dui4	no aoi	4.81	5.1	268	287	246	217	226
Chinese	CHI-ALI-MO-3-08	08	3	cleft	object	04	shi4	no aoi	5.1	5.29	#N/A	#N/A	287	275	248
Chinese	CHI-ALI-MO-3-08	08	3	cleft	object	05	luo2	subject 1	5.29	5.47	242	242	247	261	266
Chinese	CHI-ALI-MO-3-08	08	3	cleft	object	06	lan2	subject 2	5.47	5.63	261	248	250	263	270
Chinese	CHI-ALI-MO-3-08	08	3	cleft	object	07	xie3	no aoi	5.63	5.81	267	#N/A	252	224	209
Chinese	CHI-ALI-MO-3-08	08	3	cleft	object	08	you2	object 1	5.81	6	205	199	198	210	219
Chinese	CHI-ALI-MO-3-08	08	3	cleft	object	09	jian4	object 2	6	6.22	300	304	276	234	209
Chinese	CHI-ALI-MO-3-08	08	3	cleft	object	10	le0	no aoi	6.22	6.38	210	324	330	#N/A	#N/A
Chinese	CHI-ALI-MO-3-09	09	3	cleft	object	02	bu2	no aoi	4.34	4.42	#N/A	237	231	219	215
Chinese	CHI-ALI-MO-3-09	09	3	cleft	object	03	dui4	no aoi	4.42	4.65	235	240	225	209	217
Chinese	CHI-ALI-MO-3-09	09	3	cleft	object	04	shi4	no aoi	4.65	4.81	225	#N/A	#N/A	249	234
Chinese	CHI-ALI-MO-3-09	09	3	cleft	object	05	luo2	subject 1	4.81	4.93	228	229	228	231	235
Chinese	CHI-ALI-MO-3-09	09	3	cleft	object	06	lan2	subject 2	4.93	5.08	242	249	257	266	265
Chinese	CHI-ALI-MO-3-09	09	3	cleft	object	07	xie3	no aoi	5.08	5.23	#N/A	#N/A	228	206	193
Chinese	CHI-ALI-MO-3-09	09	3	cleft	object	08	you2	object 1	5.23	5.36	187	189	193	207	207
Chinese	CHI-ALI-MO-3-09	09	3	cleft	object	09	jian4	object 2	5.36	5.63	218	273	269	244	201
Chinese	CHI-ALI-MO-3-09	09	3	cleft	object	10	le0	no aoi	5.63	5.77	176	161	#N/A	#N/A	#N/A
Chinese	CHI-ALI-MO-3-10	10	3	cleft	object	02	bu2	no aoi	5.2	5.33	#N/A	238	216	211	216
Chinese	CHI-ALI-MO-3-10	10	3	cleft	object	03	dui4	no aoi	5.33	5.56	246	247	238	224	218
Chinese	CHI-ALI-MO-3-10	10	3	cleft	object	04	shi4	no aoi	5.56	5.7	220	#N/A	#N/A	250	232
Chinese	CHI-ALI-MO-3-10	10	3	cleft	object	05	luo2	subject 1	5.7	5.85	228	226	224	222	222
Chinese	CHI-ALI-MO-3-10	10	3	cleft	object	06	lan2	subject 2	5.85	6.02	224	227	228	231	237
Chinese	CHI-ALI-MO-3-10	10	3	cleft	object	07	xie3	no aoi	6.02	6.19	240	#N/A	236	203	195
Chinese	CHI-ALI-MO-3-10	10	3	cleft	object	08	you2	object 1	6.19	6.32	193	193	194	195	198
Chinese	CHI-ALI-MO-3-10	10	3	cleft	object	09	jian4	object 2	6.32	6.56	205	234	223	215	207
Chinese	CHI-ALI-MO-3-10	10	3	cleft	object	10	le0	no aoi	6.56	6.71	216	224	232	230	232
Chinese	CHI-ALI-MO-3-11	11	3	cleft	object	02	bu2	no aoi	4.87	5	213	208	208	210	206
Chinese	CHI-ALI-MO-3-11	11	3	cleft	object	03	dui4	no aoi	5	5.33	225	230	210	229	225
Chinese	CHI-ALI-MO-3-11	11	3	cleft	object	04	shi4	no aoi	5.33	5.46	232	205	#N/A	235	232
Chinese	CHI-ALI-MO-3-11	11	3	cleft	object	05	luo2	subject 1	5.46	5.62	225	226	225	225	231
Chinese	CHI-ALI-MO-3-11	11	3	cleft	object	06	lan2	subject 2	5.62	5.78	235	236	238	247	251
Chinese	CHI-ALI-MO-3-11	11	3	cleft	object	07	xie3	no aoi	5.78	5.93	242	#N/A	241	212	179
Chinese	CHI-ALI-MO-3-11	11	3	cleft	object	08	you2	object 1	5.93	6.14	173	176	181	194	208
Chinese	CHI-ALI-MO-3-11	11	3	cleft	object	09	jian4	object 2	6.14	6.41	265	262	258	228	187
Chinese	CHI-ALI-MO-3-11	11	3	cleft	object	10	le0	no aoi	6.41	6.57	173	175	#N/A	#N/A	#N/A
Chinese	CHI-ALI-MO-3-12	12	3	cleft	object	02	bu2	no aoi	4.37	4.46	#N/A	#N/A	#N/A	93	91
Chinese	CHI-ALI-MO-3-12	12	3	cleft	object	03	dui4	no aoi	4.46	4.68	83	76	#N/A	#N/A	#N/A
Chinese	CHI-ALI-MO-3-12	12	3	cleft	object	04	shi4	no aoi	4.68	4.84	#N/A	#N/A	#N/A	104	96
Chinese	CHI-ALI-MO-3-12	12	3	cleft	object	05	luo2	subject 1	4.84	4.99	94	100	105	110	118
Chinese	CHI-ALI-MO-3-12	12	3	cleft	object	06	lan2	subject 2	4.99	5.13	125	128	130	132	131
Chinese	CHI-ALI-MO-3-12	12	3	cleft	object	07	xie3	no aoi	5.13	5.28	129	#N/A	101	93	79
Chinese	CHI-ALI-MO-3-12	12	3	cleft	object	08	you2	object 1	5.28	5.42	73	73	83	104	111
Chinese	CHI-ALI-MO-3-12	12	3	cleft	object	09	jian4	object 2	5.42	5.62	114	128	123	102	81
Chinese	CHI-ALI-MO-3-12	12	3	cleft	object	10	le0	no aoi	5.62	5.79	#N/A	#N/A	#N/A	#N/A	#N/A
Chinese	CHI-ALI-MO-3-13	13	3	cleft	object	02	bu2	no aoi	5.95	6.05	#N/A	66	75	83	84
Chinese	CHI-ALI-MO-3-13	13	3	cleft	object	03	dui4	no aoi	6.05	6.26	90	91	83	74	62
Chinese	CHI-ALI-MO-3-13	13	3	cleft	object	04	shi4	no aoi	6.44	6.57	#N/A	#N/A	#N/A	91	84
Chinese	CHI-ALI-MO-3-13	13	3	cleft	object	05	luo2	subject 1	6.57	6.73	83	83	87	90	96
Chinese	CHI-ALI-MO-3-13	13	3	cleft	object	06	lan2	subject 2	6.73	6.87	97	97	96	98	99
Chinese	CHI-ALI-MO-3-13	13	3	cleft	object	07	xie3	no aoi	6.87	7.01	98	#N/A	85	84	77
Chinese	CHI-ALI-MO-3-13	13	3	cleft	object	08	you2	object 1	7.01	7.13	73	73	77	83	85
Chinese	CHI-ALI-MO-3-13	13	3	cleft	object	09	jian4	object 2	7.13	7.32	84	103	102	98	93
Chinese	CHI-ALI-MO-3-13	13	3	cleft	object	10	le0	no aoi	7.32	7.44	79	69	#N/A	#N/A	#N/A
Chinese	CHI-ALI-MO-3-14	14	3	cleft	object	02	bu2	no aoi	4.61	4.74	229	220	211	209	216
Chinese	CHI-ALI-MO-3-14	14	3	cleft	object	03	dui4	no aoi	4.74	5	245	239	223	202	205
Chinese	CHI-ALI-MO-3-14	14	3	cleft	object	04	shi4	no aoi	5	5.14	#N/A	#N/A	#N/A	231	211
Chinese	CHI-ALI-MO-3-14	14	3	cleft	object	05	luo2	subject 1	5.14	5.27	207	210	215	215	216
Chinese	CHI-ALI-MO-3-14	14	3	cleft	object	06	lan2	subject 2	5.27	5.42	220	226	231	244	261
Chinese	CHI-ALI-MO-3-14	14	3	cleft	object	07	xie3	no aoi	5.42	5.55	268	#N/A	#N/A	229	199
Chinese	CHI-ALI-MO-3-14	14	3	cleft	object	08	you2	object 1	5.55	5.71	186	183	183	189	203
Chinese	CHI-ALI-MO-3-14	14	3	cleft	object	09	jian4	object 2	5.71	5.97	220	268	249	218	210
Chinese	CHI-ALI-MO-3-14	14	3	cleft	object	10	le0	no aoi	5.97	6.13	#N/A	#N/A	#N/A	#N/A	#N/A
Chinese	CHI-ALI-MO-3-15	15	3	cleft	object	02	bu2	no aoi	4.56	4.65	#N/A	142	137	132	128
Chinese	CHI-ALI-MO-3-15	15	3	cleft	object	03	dui4	no aoi	4.65	4.85	134	134	127	121	#N/A
Chinese	CHI-ALI-MO-3-15	15	3	cleft	object	04	shi4	no aoi	4.85	5.03	#N/A	#N/A	#N/A	133	124
Chinese	CHI-ALI-MO-3-15	15	3	cleft	object	05	luo2	subject 1	5.03	5.14	124	128	129	132	135
Chinese	CHI-ALI-MO-3-15	15	3	cleft	object	06	lan2	subject 2	5.14	5.27	138	139	139	140	142
Chinese	CHI-ALI-MO-3-15	15	3	cleft	object	07	xie3	no aoi	5.27	5.43	140	#N/A	#N/A	134	116
Chinese	CHI-ALI-MO-3-15	15	3	cleft	object	08	you2	object 1	5.43	5.59	113	115	117	121	123
Chinese	CHI-ALI-MO-3-15	15	3	cleft	object	09	jian4	object 2	5.59	5.76	130	143	140	129	121
Chinese	CHI-ALI-MO-3-15	15	3	cleft	object	10	le0	no aoi	5.76	5.87	126	132	136	#N/A	#N/A
Chinese	CHI-ALI-MO-3-16	16	3	cleft	object	02	bu2	no aoi	4.45	4.55	171	167	158	150	146
Chinese	CHI-ALI-MO-3-16	16	3	cleft	object	03	dui4	no aoi	4.55	4.81	160	167	149	128	131
Chinese	CHI-ALI-MO-3-16	16	3	cleft	object	04	shi4	no aoi	4.81	5.01	140	#N/A	179	170	154
Chinese	CHI-ALI-MO-3-16	16	3	cleft	object	05	luo2	subject 1	5.01	5.1	152	155	155	155	159
Chinese	CHI-ALI-MO-3-16	16	3	cleft	object	06	lan2	subject 2	5.1	5.28	164	171	178	185	185
Chinese	CHI-ALI-MO-3-16	16	3	cleft	object	07	xie3	no aoi	5.28	5.47	177	#N/A	151	133	127
Chinese	CHI-ALI-MO-3-16	16	3	cleft	object	08	you2	object 1	5.47	5.67	132	131	127	133	138
Chinese	CHI-ALI-MO-3-16	16	3	cleft	object	09	jian4	object 2	5.67	5.95	164	192	186	138	112
Chinese	CHI-ALI-MO-3-16	16	3	cleft	object	10	le0	no aoi	5.95	6.12	#N/A	#N/A	#N/A	#N/A	#N/A
Chinese	CHI-ALI-MO-4-01	01	4	cleft	object	02	bu2	no aoi	4.96	5.09	#N/A	96	101	102	103
Chinese	CHI-ALI-MO-4-01	01	4	cleft	object	03	dui4	no aoi	5.09	5.25	103	101	91	79	#N/A
Chinese	CHI-ALI-MO-4-01	01	4	cleft	object	04	shi4	no aoi	5.41	5.6	#N/A	#N/A	#N/A	113	112
Chinese	CHI-ALI-MO-4-01	01	4	cleft	object	05	liu2	subject 1	5.6	5.75	112	115	120	126	131
Chinese	CHI-ALI-MO-4-01	01	4	cleft	object	06	lin2	subject 2	5.75	5.96	138	143	146	148	164
Chinese	CHI-ALI-MO-4-01	01	4	cleft	object	07	zuo4	no aoi	5.96	6.12	#N/A	115	106	98	94
Chinese	CHI-ALI-MO-4-01	01	4	cleft	object	08	liang2	object 1	6.12	6.3	96	96	107	123	112
Chinese	CHI-ALI-MO-4-01	01	4	cleft	object	09	mian4	object 2	6.3	6.55	92	134	181	#N/A	#N/A
Chinese	CHI-ALI-MO-4-01	01	4	cleft	object	10	le0	no aoi	6.55	6.69	#N/A	#N/A	#N/A	#N/A	#N/A
Chinese	CHI-ALI-MO-4-02	02	4	cleft	object	02	bu2	no aoi	3.95	4.06	#N/A	#N/A	257	235	225
Chinese	CHI-ALI-MO-4-02	02	4	cleft	object	03	dui4	no aoi	4.06	4.32	253	253	229	209	211
Chinese	CHI-ALI-MO-4-02	02	4	cleft	object	04	shi4	no aoi	4.32	4.46	216	#N/A	#N/A	238	228
Chinese	CHI-ALI-MO-4-02	02	4	cleft	object	05	liu2	subject 1	4.46	4.64	225	226	226	235	241
Chinese	CHI-ALI-MO-4-02	02	4	cleft	object	06	lin2	subject 2	4.64	4.78	249	252	256	255	252
Chinese	CHI-ALI-MO-4-02	02	4	cleft	object	07	zuo4	no aoi	4.78	4.92	269	266	251	230	219
Chinese	CHI-ALI-MO-4-02	02	4	cleft	object	08	liang2	object 1	4.92	5.13	215	199	190	196	211
Chinese	CHI-ALI-MO-4-02	02	4	cleft	object	09	mian4	object 2	5.13	5.37	232	243	233	199	167
Chinese	CHI-ALI-MO-4-02	02	4	cleft	object	10	le0	no aoi	5.37	5.49	#N/A	#N/A	#N/A	#N/A	#N/A
Chinese	CHI-ALI-MO-4-03	03	4	cleft	object	02	bu2	no aoi	4.22	4.36	#N/A	145	140	139	138
Chinese	CHI-ALI-MO-4-03	03	4	cleft	object	03	dui4	no aoi	4.36	4.56	150	155	141	127	119
Chinese	CHI-ALI-MO-4-03	03	4	cleft	object	04	shi4	no aoi	4.56	4.79	117	#N/A	147	132	121
Chinese	CHI-ALI-MO-4-03	03	4	cleft	object	05	liu2	subject 1	4.79	4.97	117	120	125	134	144
Chinese	CHI-ALI-MO-4-03	03	4	cleft	object	06	lin2	subject 2	4.97	5.21	148	136	128	132	136
Chinese	CHI-ALI-MO-4-03	03	4	cleft	object	07	zuo4	no aoi	5.21	5.38	#N/A	150	146	129	112
Chinese	CHI-ALI-MO-4-03	03	4	cleft	object	08	liang2	object 1	5.38	5.59	106	104	101	106	122
Chinese	CHI-ALI-MO-4-03	03	4	cleft	object	09	mian4	object 2	5.59	5.88	149	159	141	109	94
Chinese	CHI-ALI-MO-4-03	03	4	cleft	object	10	le0	no aoi	5.88	6	92	#N/A	#N/A	#N/A	#N/A
Chinese	CHI-ALI-MO-4-04	04	4	cleft	object	02	bu2	no aoi	4.08	4.24	#N/A	255	255	222	214
Chinese	CHI-ALI-MO-4-04	04	4	cleft	object	03	dui4	no aoi	4.24	4.51	252	240	240	219	224
Chinese	CHI-ALI-MO-4-04	04	4	cleft	object	04	shi4	no aoi	4.51	4.68	212	#N/A	#N/A	259	238
Chinese	CHI-ALI-MO-4-04	04	4	cleft	object	05	liu2	subject 1	4.68	4.84	244	254	255	254	256
Chinese	CHI-ALI-MO-4-04	04	4	cleft	object	06	lin2	subject 2	4.84	5.02	260	260	258	264	265
Chinese	CHI-ALI-MO-4-04	04	4	cleft	object	07	zuo4	no aoi	5.02	5.13	#N/A	#N/A	261	246	227
Chinese	CHI-ALI-MO-4-04	04	4	cleft	object	08	liang2	object 1	5.13	5.32	219	207	193	191	218
Chinese	CHI-ALI-MO-4-04	04	4	cleft	object	09	mian4	object 2	5.32	5.55	240	257	270	269	266
Chinese	CHI-ALI-MO-4-04	04	4	cleft	object	10	le0	no aoi	5.55	5.68	#N/A	#N/A	#N/A	#N/A	#N/A
Chinese	CHI-ALI-MO-4-05	05	4	cleft	object	02	bu2	no aoi	4.41	4.54	#N/A	272	259	236	#N/A
Chinese	CHI-ALI-MO-4-05	05	4	cleft	object	03	dui4	no aoi	4.54	4.85	279	254	217	199	222
Chinese	CHI-ALI-MO-4-05	05	4	cleft	object	04	shi4	no aoi	4.85	4.98	#N/A	#N/A	#N/A	264	234
Chinese	CHI-ALI-MO-4-05	05	4	cleft	object	05	liu2	subject 1	4.98	5.14	223	227	227	241	250
Chinese	CHI-ALI-MO-4-05	05	4	cleft	object	06	lin2	subject 2	5.14	5.3	251	250	251	262	268
Chinese	CHI-ALI-MO-4-05	05	4	cleft	object	07	zuo4	no aoi	5.3	5.43	#N/A	277	250	233	225
Chinese	CHI-ALI-MO-4-05	05	4	cleft	object	08	liang2	object 1	5.43	5.61	213	204	209	217	236
Chinese	CHI-ALI-MO-4-05	05	4	cleft	object	09	mian4	object 2	5.61	5.81	256	269	265	234	201
Chinese	CHI-ALI-MO-4-05	05	4	cleft	object	10	le0	no aoi	5.81	5.97	185	179	179	186	194
Chinese	CHI-ALI-MO-4-06	06	4	cleft	object	02	bu2	no aoi	4.16	4.29	#N/A	141	128	132	138
Chinese	CHI-ALI-MO-4-06	06	4	cleft	object	03	dui4	no aoi	4.29	4.44	160	186	173	164	#N/A
Chinese	CHI-ALI-MO-4-06	06	4	cleft	object	04	shi4	no aoi	4.57	4.76	#N/A	#N/A	#N/A	126	113
Chinese	CHI-ALI-MO-4-06	06	4	cleft	object	05	liu2	subject 1	4.76	4.91	118	120	123	135	147
Chinese	CHI-ALI-MO-4-06	06	4	cleft	object	06	lin2	subject 2	4.91	5.03	149	143	143	148	150
Chinese	CHI-ALI-MO-4-06	06	4	cleft	object	07	zuo4	no aoi	5.03	5.18	149	170	154	130	111
Chinese	CHI-ALI-MO-4-06	06	4	cleft	object	08	liang2	object 1	5.18	5.35	102	98	91	99	119
Chinese	CHI-ALI-MO-4-06	06	4	cleft	object	09	mian4	object 2	5.35	5.54	148	170	164	128	97
Chinese	CHI-ALI-MO-4-06	06	4	cleft	object	10	le0	no aoi	5.54	5.64	98	112	118	123	130
Chinese	CHI-ALI-MO-4-07	07	4	cleft	object	02	bu2	no aoi	5.13	5.23	#N/A	#N/A	121	121	121
Chinese	CHI-ALI-MO-4-07	07	4	cleft	object	03	dui4	no aoi	5.23	5.45	129	138	133	128	130
Chinese	CHI-ALI-MO-4-07	07	4	cleft	object	04	shi4	no aoi	5.45	5.6	129	#N/A	#N/A	149	141
Chinese	CHI-ALI-MO-4-07	07	4	cleft	object	05	liu2	subject 1	5.6	5.71	135	132	130	132	134
Chinese	CHI-ALI-MO-4-07	07	4	cleft	object	06	lin2	subject 2	5.71	5.87	138	150	155	161	169
Chinese	CHI-ALI-MO-4-07	07	4	cleft	object	07	zuo4	no aoi	5.87	5.98	#N/A	177	172	159	143
Chinese	CHI-ALI-MO-4-07	07	4	cleft	object	08	liang2	object 1	5.98	6.16	130	124	116	116	130
Chinese	CHI-ALI-MO-4-07	07	4	cleft	object	09	mian4	object 2	6.16	6.35	152	163	158	138	124
Chinese	CHI-ALI-MO-4-07	07	4	cleft	object	10	le0	no aoi	6.35	6.43	115	117	120	122	122
Chinese	CHI-ALI-MO-4-08	08	4	cleft	object	02	bu2	no aoi	4.37	4.47	#N/A	251	246	237	235
Chinese	CHI-ALI-MO-4-08	08	4	cleft	object	03	dui4	no aoi	4.47	4.69	279	290	270	234	221
Chinese	CHI-ALI-MO-4-08	08	4	cleft	object	04	shi4	no aoi	4.69	4.85	#N/A	#N/A	276	253	232
Chinese	CHI-ALI-MO-4-08	08	4	cleft	object	05	liu2	subject 1	4.85	4.99	233	235	238	248	259
Chinese	CHI-ALI-MO-4-08	08	4	cleft	object	06	lin2	subject 2	4.99	5.18	261	262	264	266	259
Chinese	CHI-ALI-MO-4-08	08	4	cleft	object	07	zuo4	no aoi	5.18	5.3	#N/A	290	267	248	237
Chinese	CHI-ALI-MO-4-08	08	4	cleft	object	08	liang2	object 1	5.3	5.51	229	212	196	208	235
Chinese	CHI-ALI-MO-4-08	08	4	cleft	object	09	mian4	object 2	5.51	5.72	271	286	272	243	217
Chinese	CHI-ALI-MO-4-08	08	4	cleft	object	10	le0	no aoi	5.72	5.89	240	265	267	248	248
Chinese	CHI-ALI-MO-4-09	09	4	cleft	object	02	bu2	no aoi	3.43	3.53	#N/A	#N/A	210	206	202
Chinese	CHI-ALI-MO-4-09	09	4	cleft	object	03	dui4	no aoi	3.53	3.78	217	233	220	204	205
Chinese	CHI-ALI-MO-4-09	09	4	cleft	object	04	shi4	no aoi	3.78	3.92	210	#N/A	#N/A	245	230
Chinese	CHI-ALI-MO-4-09	09	4	cleft	object	05	liu2	subject 1	3.92	4.05	215	216	217	215	218
Chinese	CHI-ALI-MO-4-09	09	4	cleft	object	06	lin2	subject 2	4.05	4.25	222	240	249	255	259
Chinese	CHI-ALI-MO-4-09	09	4	cleft	object	07	zuo4	no aoi	4.25	4.4	257	272	268	249	226
Chinese	CHI-ALI-MO-4-09	09	4	cleft	object	08	liang2	object 1	4.4	4.58	209	204	200	211	230
Chinese	CHI-ALI-MO-4-09	09	4	cleft	object	09	mian4	object 2	4.58	4.83	263	288	276	230	196
Chinese	CHI-ALI-MO-4-09	09	4	cleft	object	10	le0	no aoi	4.83	5	190	#N/A	#N/A	#N/A	#N/A
Chinese	CHI-ALI-MO-4-10	10	4	cleft	object	02	bu2	no aoi	4.11	4.27	#N/A	249	226	226	227
Chinese	CHI-ALI-MO-4-10	10	4	cleft	object	03	dui4	no aoi	4.27	4.47	242	262	252	236	225
Chinese	CHI-ALI-MO-4-10	10	4	cleft	object	04	shi4	no aoi	4.47	4.64	223	#N/A	#N/A	261	241
Chinese	CHI-ALI-MO-4-10	10	4	cleft	object	05	liu2	subject 1	4.64	4.82	235	233	231	232	235
Chinese	CHI-ALI-MO-4-10	10	4	cleft	object	06	lin2	subject 2	4.82	5.01	236	238	241	242	243
Chinese	CHI-ALI-MO-4-10	10	4	cleft	object	07	zuo4	no aoi	5.01	5.15	#N/A	#N/A	248	235	225
Chinese	CHI-ALI-MO-4-10	10	4	cleft	object	08	liang2	object 1	5.15	5.33	216	208	204	205	214
Chinese	CHI-ALI-MO-4-10	10	4	cleft	object	09	mian4	object 2	5.33	5.56	227	235	230	214	222
Chinese	CHI-ALI-MO-4-10	10	4	cleft	object	10	le0	no aoi	5.56	5.7	232	238	243	244	242
Chinese	CHI-ALI-MO-4-11	11	4	cleft	object	02	bu2	no aoi	4.26	4.38	223	212	201	195	189
Chinese	CHI-ALI-MO-4-11	11	4	cleft	object	03	dui4	no aoi	4.38	4.6	199	200	194	174	173
Chinese	CHI-ALI-MO-4-11	11	4	cleft	object	04	shi4	no aoi	4.6	4.77	206	#N/A	#N/A	235	229
Chinese	CHI-ALI-MO-4-11	11	4	cleft	object	05	liu2	subject 1	4.77	4.95	219	214	207	210	218
Chinese	CHI-ALI-MO-4-11	11	4	cleft	object	06	lin2	subject 2	4.95	5.11	226	229	231	236	239
Chinese	CHI-ALI-MO-4-11	11	4	cleft	object	07	zuo4	no aoi	5.11	5.25	#N/A	250	240	222	212
Chinese	CHI-ALI-MO-4-11	11	4	cleft	object	08	liang2	object 1	5.25	5.45	209	195	195	204	214
Chinese	CHI-ALI-MO-4-11	11	4	cleft	object	09	mian4	object 2	5.45	5.7	234	258	255	219	185
Chinese	CHI-ALI-MO-4-11	11	4	cleft	object	10	le0	no aoi	5.7	5.84	#N/A	#N/A	#N/A	#N/A	#N/A
Chinese	CHI-ALI-MO-4-12	12	4	cleft	object	02	bu2	no aoi	3.93	4.02	#N/A	91	93	97	98
Chinese	CHI-ALI-MO-4-12	12	4	cleft	object	03	dui4	no aoi	4.02	4.17	105	100	91	82	#N/A
Chinese	CHI-ALI-MO-4-12	12	4	cleft	object	04	shi4	no aoi	4.17	4.31	#N/A	#N/A	#N/A	99	91
Chinese	CHI-ALI-MO-4-12	12	4	cleft	object	05	liu2	subject 1	4.31	4.44	93	101	108	114	119
Chinese	CHI-ALI-MO-4-12	12	4	cleft	object	06	lin2	subject 2	4.44	4.62	120	121	123	125	125
Chinese	CHI-ALI-MO-4-12	12	4	cleft	object	07	zuo4	no aoi	4.62	4.75	#N/A	129	121	108	101
Chinese	CHI-ALI-MO-4-12	12	4	cleft	object	08	liang2	object 1	4.75	4.92	97	95	100	108	120
Chinese	CHI-ALI-MO-4-12	12	4	cleft	object	09	mian4	object 2	4.92	5.06	132	137	133	120	94
Chinese	CHI-ALI-MO-4-12	12	4	cleft	object	10	le0	no aoi	5.06	5.21	81	#N/A	#N/A	#N/A	#N/A
Chinese	CHI-ALI-MO-4-13	13	4	cleft	object	02	bu2	no aoi	4.63	4.71	#N/A	#N/A	#N/A	#N/A	#N/A
Chinese	CHI-ALI-MO-4-13	13	4	cleft	object	03	dui4	no aoi	4.71	4.91	95	94	89	83	83
Chinese	CHI-ALI-MO-4-13	13	4	cleft	object	04	shi4	no aoi	5.17	5.31	#N/A	#N/A	#N/A	99	96
Chinese	CHI-ALI-MO-4-13	13	4	cleft	object	05	liu2	subject 1	5.31	5.45	90	88	90	90	92
Chinese	CHI-ALI-MO-4-13	13	4	cleft	object	06	lin2	subject 2	5.45	5.64	94	97	97	99	103
Chinese	CHI-ALI-MO-4-13	13	4	cleft	object	07	zuo4	no aoi	5.64	5.77	103	100	97	91	86
Chinese	CHI-ALI-MO-4-13	13	4	cleft	object	08	liang2	object 1	5.77	5.95	86	83	82	85	91
Chinese	CHI-ALI-MO-4-13	13	4	cleft	object	09	mian4	object 2	5.95	6.14	101	106	101	90	76
Chinese	CHI-ALI-MO-4-13	13	4	cleft	object	10	le0	no aoi	6.14	6.23	68	66	#N/A	#N/A	#N/A
Chinese	CHI-ALI-MO-4-14	14	4	cleft	object	02	bu2	no aoi	3.98	4.1	271	256	231	225	236
Chinese	CHI-ALI-MO-4-14	14	4	cleft	object	03	dui4	no aoi	4.1	4.38	259	256	234	210	237
Chinese	CHI-ALI-MO-4-14	14	4	cleft	object	04	shi4	no aoi	4.38	4.53	245	#N/A	#N/A	243	224
Chinese	CHI-ALI-MO-4-14	14	4	cleft	object	05	liu2	subject 1	4.53	4.72	212	210	205	207	214
Chinese	CHI-ALI-MO-4-14	14	4	cleft	object	06	lin2	subject 2	4.72	4.87	222	221	218	223	238
Chinese	CHI-ALI-MO-4-14	14	4	cleft	object	07	zuo4	no aoi	4.87	4.99	253	284	261	235	218
Chinese	CHI-ALI-MO-4-14	14	4	cleft	object	08	liang2	object 1	4.99	5.2	206	195	189	189	199
Chinese	CHI-ALI-MO-4-14	14	4	cleft	object	09	mian4	object 2	5.2	5.43	227	256	250	229	#N/A
Chinese	CHI-ALI-MO-4-14	14	4	cleft	object	10	le0	no aoi	5.43	5.58	#N/A	#N/A	#N/A	#N/A	#N/A
Chinese	CHI-ALI-MO-4-15	15	4	cleft	object	02	bu2	no aoi	4.89	5	#N/A	160	146	131	124
Chinese	CHI-ALI-MO-4-15	15	4	cleft	object	03	dui4	no aoi	5	5.19	129	132	128	120	130
Chinese	CHI-ALI-MO-4-15	15	4	cleft	object	04	shi4	no aoi	5.19	5.38	133	#N/A	#N/A	141	131
Chinese	CHI-ALI-MO-4-15	15	4	cleft	object	05	liu2	subject 1	5.38	5.53	129	129	131	140	146
Chinese	CHI-ALI-MO-4-15	15	4	cleft	object	06	lin2	subject 2	5.53	5.71	148	149	148	150	148
Chinese	CHI-ALI-MO-4-15	15	4	cleft	object	07	zuo4	no aoi	5.71	5.85	145	165	156	139	127
Chinese	CHI-ALI-MO-4-15	15	4	cleft	object	08	liang2	object 1	5.85	6.03	120	117	115	117	126
Chinese	CHI-ALI-MO-4-15	15	4	cleft	object	09	mian4	object 2	6.03	6.23	143	150	140	122	115
Chinese	CHI-ALI-MO-4-15	15	4	cleft	object	10	le0	no aoi	6.23	6.35	#N/A	#N/A	#N/A	#N/A	#N/A
Chinese	CHI-ALI-MO-4-16	16	4	cleft	object	02	bu2	no aoi	4.03	4.12	#N/A	153	153	151	148
Chinese	CHI-ALI-MO-4-16	16	4	cleft	object	03	dui4	no aoi	4.12	4.33	160	168	152	132	133
Chinese	CHI-ALI-MO-4-16	16	4	cleft	object	04	shi4	no aoi	4.33	4.49	147	#N/A	#N/A	172	166
Chinese	CHI-ALI-MO-4-16	16	4	cleft	object	05	liu2	subject 1	4.49	4.66	159	157	158	164	170
Chinese	CHI-ALI-MO-4-16	16	4	cleft	object	06	lin2	subject 2	4.66	4.86	170	167	163	168	173
Chinese	CHI-ALI-MO-4-16	16	4	cleft	object	07	zuo4	no aoi	4.86	4.99	#N/A	181	170	156	147
Chinese	CHI-ALI-MO-4-16	16	4	cleft	object	08	liang2	object 1	4.99	5.16	138	133	129	131	139
Chinese	CHI-ALI-MO-4-16	16	4	cleft	object	09	mian4	object 2	5.16	5.42	151	163	154	125	104
Chinese	CHI-ALI-MO-4-16	16	4	cleft	object	10	le0	no aoi	5.42	5.58	96	#N/A	#N/A	#N/A	#N/A
Chinese	CHI-ALI-MS-1-01	01	1	cleft	subject	02	bu2	no aoi	5.36	5.43	#N/A	92	92	93	96
Chinese	CHI-ALI-MS-1-01	01	1	cleft	subject	03	dui4	no aoi	5.43	5.6	100	104	151	170	171
Chinese	CHI-ALI-MS-1-01	01	1	cleft	subject	04	shi4	no aoi	5.67	5.89	#N/A	#N/A	#N/A	101	93
Chinese	CHI-ALI-MS-1-01	01	1	cleft	subject	05	niu2	subject 1	5.89	6.1	93	95	100	110	124
Chinese	CHI-ALI-MS-1-01	01	1	cleft	subject	06	meng2	subject 2	6.1	6.32	135	128	119	132	138
Chinese	CHI-ALI-MS-1-01	01	1	cleft	subject	07	mai3	no aoi	6.32	6.51	85	74	#N/A	83	83
Chinese	CHI-ALI-MS-1-01	01	1	cleft	subject	08	niu2	object 1	6.51	6.66	84	84	84	84	85
Chinese	CHI-ALI-MS-1-01	01	1	cleft	subject	09	rou4	object 2	6.66	6.82	85	86	86	85	82
Chinese	CHI-ALI-MS-1-01	01	1	cleft	subject	10	le0	no aoi	6.82	6.92	76	74	#N/A	#N/A	#N/A
Chinese	CHI-ALI-MS-1-02	02	1	cleft	subject	02	bu2	no aoi	4.77	4.89	#N/A	240	245	236	231
Chinese	CHI-ALI-MS-1-02	02	1	cleft	subject	03	dui4	no aoi	4.89	5.12	260	275	255	228	219
Chinese	CHI-ALI-MS-1-02	02	1	cleft	subject	04	shi4	no aoi	5.12	5.27	216	#N/A	240	236	229
Chinese	CHI-ALI-MS-1-02	02	1	cleft	subject	05	niu2	subject 1	5.27	5.43	227	228	234	243	245
Chinese	CHI-ALI-MS-1-02	02	1	cleft	subject	06	meng2	subject 2	5.43	5.57	251	249	238	237	243
Chinese	CHI-ALI-MS-1-02	02	1	cleft	subject	07	mai3	no aoi	5.57	5.75	253	259	234	202	187
Chinese	CHI-ALI-MS-1-02	02	1	cleft	subject	08	niu2	object 1	5.75	5.89	184	179	177	178	179
Chinese	CHI-ALI-MS-1-02	02	1	cleft	subject	09	rou4	object 2	5.89	6.12	182	182	176	166	164
Chinese	CHI-ALI-MS-1-02	02	1	cleft	subject	10	le0	no aoi	6.12	6.27	161	158	#N/A	185	181
Chinese	CHI-ALI-MS-1-03	03	1	cleft	subject	02	bu2	no aoi	4.8	4.94	#N/A	#N/A	138	136	131
Chinese	CHI-ALI-MS-1-03	03	1	cleft	subject	03	dui4	no aoi	4.94	5.13	140	147	141	128	118
Chinese	CHI-ALI-MS-1-03	03	1	cleft	subject	04	shi4	no aoi	5.13	5.31	117	#N/A	148	142	128
Chinese	CHI-ALI-MS-1-03	03	1	cleft	subject	05	niu2	subject 1	5.31	5.5	123	121	120	121	126
Chinese	CHI-ALI-MS-1-03	03	1	cleft	subject	06	meng2	subject 2	5.5	5.74	136	141	134	132	141
Chinese	CHI-ALI-MS-1-03	03	1	cleft	subject	07	mai3	no aoi	5.74	5.95	146	137	119	106	101
Chinese	CHI-ALI-MS-1-03	03	1	cleft	subject	08	niu2	object 1	5.95	6.1	101	101	100	100	104
Chinese	CHI-ALI-MS-1-03	03	1	cleft	subject	09	rou4	object 2	6.1	6.3	110	115	115	111	105
Chinese	CHI-ALI-MS-1-03	03	1	cleft	subject	10	le0	no aoi	6.3	6.41	104	108	#N/A	#N/A	#N/A
Chinese	CHI-ALI-MS-1-04	04	1	cleft	subject	02	bu2	no aoi	3.48	3.62	269	264	242	222	209
Chinese	CHI-ALI-MS-1-04	04	1	cleft	subject	03	dui4	no aoi	3.62	3.87	239	231	218	206	217
Chinese	CHI-ALI-MS-1-04	04	1	cleft	subject	04	shi4	no aoi	3.87	3.99	218	#N/A	#N/A	257	262
Chinese	CHI-ALI-MS-1-04	04	1	cleft	subject	05	niu2	subject 1	3.99	4.16	256	241	224	229	251
Chinese	CHI-ALI-MS-1-04	04	1	cleft	subject	06	meng2	subject 2	4.16	4.32	260	259	243	244	259
Chinese	CHI-ALI-MS-1-04	04	1	cleft	subject	07	mai3	no aoi	4.32	4.49	289	328	303	249	208
Chinese	CHI-ALI-MS-1-04	04	1	cleft	subject	08	niu2	object 1	4.49	4.65	198	190	185	183	182
Chinese	CHI-ALI-MS-1-04	04	1	cleft	subject	09	rou4	object 2	4.65	4.85	188	188	185	180	179
Chinese	CHI-ALI-MS-1-04	04	1	cleft	subject	10	le0	no aoi	4.85	4.98	178	#N/A	202	204	204
Chinese	CHI-ALI-MS-1-05	05	1	cleft	subject	02	bu2	no aoi	3.27	3.38	#N/A	234	220	196	192
Chinese	CHI-ALI-MS-1-05	05	1	cleft	subject	03	dui4	no aoi	3.38	3.57	210	204	193	184	186
Chinese	CHI-ALI-MS-1-05	05	1	cleft	subject	04	shi4	no aoi	3.57	3.74	194	#N/A	#N/A	241	227
Chinese	CHI-ALI-MS-1-05	05	1	cleft	subject	05	niu2	subject 1	3.74	3.89	218	215	210	217	232
Chinese	CHI-ALI-MS-1-05	05	1	cleft	subject	06	meng2	subject 2	3.89	4.12	236	228	214	212	224
Chinese	CHI-ALI-MS-1-05	05	1	cleft	subject	07	mai3	no aoi	4.12	4.25	228	225	211	195	183
Chinese	CHI-ALI-MS-1-05	05	1	cleft	subject	08	niu2	object 1	4.25	4.43	177	170	162	158	158
Chinese	CHI-ALI-MS-1-05	05	1	cleft	subject	09	rou4	object 2	4.43	4.63	162	161	157	150	145
Chinese	CHI-ALI-MS-1-05	05	1	cleft	subject	10	le0	no aoi	4.63	4.74	146	#N/A	#N/A	#N/A	#N/A
Chinese	CHI-ALI-MS-1-06	06	1	cleft	subject	02	bu2	no aoi	3.88	4.01	127	129	137	147	159
Chinese	CHI-ALI-MS-1-06	06	1	cleft	subject	03	dui4	no aoi	4.01	4.25	193	168	103	97	#N/A
Chinese	CHI-ALI-MS-1-06	06	1	cleft	subject	04	shi4	no aoi	4.42	4.57	#N/A	#N/A	149	138	123
Chinese	CHI-ALI-MS-1-06	06	1	cleft	subject	05	niu2	subject 1	4.57	4.75	119	122	134	159	188
Chinese	CHI-ALI-MS-1-06	06	1	cleft	subject	06	meng2	subject 2	4.75	4.97	189	159	154	186	205
Chinese	CHI-ALI-MS-1-06	06	1	cleft	subject	07	mai3	no aoi	4.97	5.09	178	146	125	113	105
Chinese	CHI-ALI-MS-1-06	06	1	cleft	subject	08	niu2	object 1	5.09	5.24	103	102	102	101	104
Chinese	CHI-ALI-MS-1-06	06	1	cleft	subject	09	rou4	object 2	5.24	5.44	108	113	112	102	100
Chinese	CHI-ALI-MS-1-06	06	1	cleft	subject	10	le0	no aoi	5.44	5.55	117	125	132	139	142
Chinese	CHI-ALI-MS-1-07	07	1	cleft	subject	02	bu2	no aoi	4.68	4.8	#N/A	152	141	127	124
Chinese	CHI-ALI-MS-1-07	07	1	cleft	subject	03	dui4	no aoi	4.8	5.02	145	147	140	132	126
Chinese	CHI-ALI-MS-1-07	07	1	cleft	subject	04	shi4	no aoi	5.02	5.2	#N/A	#N/A	155	145	134
Chinese	CHI-ALI-MS-1-07	07	1	cleft	subject	05	niu2	subject 1	5.2	5.33	127	123	123	125	131
Chinese	CHI-ALI-MS-1-07	07	1	cleft	subject	06	meng2	subject 2	5.33	5.44	135	137	139	142	145
Chinese	CHI-ALI-MS-1-07	07	1	cleft	subject	07	mai3	no aoi	5.44	5.58	144	132	117	107	104
Chinese	CHI-ALI-MS-1-07	07	1	cleft	subject	08	niu2	object 1	5.58	5.73	104	105	104	104	106
Chinese	CHI-ALI-MS-1-07	07	1	cleft	subject	09	rou4	object 2	5.73	5.91	109	111	114	112	110
Chinese	CHI-ALI-MS-1-07	07	1	cleft	subject	10	le0	no aoi	5.91	6	105	102	103	#N/A	#N/A
Chinese	CHI-ALI-MS-1-08	08	1	cleft	subject	02	bu2	no aoi	3.63	3.75	#N/A	240	238	235	233
Chinese	CHI-ALI-MS-1-08	08	1	cleft	subject	03	dui4	no aoi	3.75	4.02	294	283	244	214	214
Chinese	CHI-ALI-MS-1-08	08	1	cleft	subject	04	shi4	no aoi	4.02	4.19	217	#N/A	#N/A	272	262
Chinese	CHI-ALI-MS-1-08	08	1	cleft	subject	05	niu2	subject 1	4.19	4.42	250	251	248	269	296
Chinese	CHI-ALI-MS-1-08	08	1	cleft	subject	06	meng2	subject 2	4.42	4.62	289	265	257	283	318
Chinese	CHI-ALI-MS-1-08	08	1	cleft	subject	07	mai3	no aoi	4.62	4.79	318	279	231	208	197
Chinese	CHI-ALI-MS-1-08	08	1	cleft	subject	08	niu2	object 1	4.79	4.93	191	187	185	188	195
Chinese	CHI-ALI-MS-1-08	08	1	cleft	subject	09	rou4	object 2	4.93	5.12	202	200	197	201	222
Chinese	CHI-ALI-MS-1-08	08	1	cleft	subject	10	le0	no aoi	5.12	5.31	234	259	248	#N/A	#N/A
Chinese	CHI-ALI-MS-1-09	09	1	cleft	subject	02	bu2	no aoi	3.35	3.45	#N/A	240	227	219	219
Chinese	CHI-ALI-MS-1-09	09	1	cleft	subject	03	dui4	no aoi	3.45	3.63	246	255	242	227	227
Chinese	CHI-ALI-MS-1-09	09	1	cleft	subject	04	shi4	no aoi	3.63	3.75	229	#N/A	#N/A	258	245
Chinese	CHI-ALI-MS-1-09	09	1	cleft	subject	05	niu2	subject 1	3.75	3.89	234	228	221	220	223
Chinese	CHI-ALI-MS-1-09	09	1	cleft	subject	06	meng2	subject 2	3.89	4.03	232	246	258	261	260
Chinese	CHI-ALI-MS-1-09	09	1	cleft	subject	07	mai3	no aoi	4.03	4.14	249	233	212	194	184
Chinese	CHI-ALI-MS-1-09	09	1	cleft	subject	08	niu2	object 1	4.14	4.3	181	176	174	171	172
Chinese	CHI-ALI-MS-1-09	09	1	cleft	subject	09	rou4	object 2	4.3	4.51	176	180	177	171	173
Chinese	CHI-ALI-MS-1-09	09	1	cleft	subject	10	le0	no aoi	4.51	4.6	176	#N/A	#N/A	#N/A	#N/A
Chinese	CHI-ALI-MS-1-10	10	1	cleft	subject	02	bu2	no aoi	3.79	3.91	258	242	226	221	225
Chinese	CHI-ALI-MS-1-10	10	1	cleft	subject	03	dui4	no aoi	3.91	4.19	256	244	230	216	213
Chinese	CHI-ALI-MS-1-10	10	1	cleft	subject	04	shi4	no aoi	4.19	4.34	220	#N/A	253	241	228
Chinese	CHI-ALI-MS-1-10	10	1	cleft	subject	05	niu2	subject 1	4.34	4.52	225	223	221	222	224
Chinese	CHI-ALI-MS-1-10	10	1	cleft	subject	06	meng2	subject 2	4.52	4.7	228	228	226	227	228
Chinese	CHI-ALI-MS-1-10	10	1	cleft	subject	07	mai3	no aoi	4.7	4.82	226	220	210	203	198
Chinese	CHI-ALI-MS-1-10	10	1	cleft	subject	08	niu2	object 1	4.82	5.02	197	197	196	195	196
Chinese	CHI-ALI-MS-1-10	10	1	cleft	subject	09	rou4	object 2	5.02	5.24	198	200	200	200	203
Chinese	CHI-ALI-MS-1-10	10	1	cleft	subject	10	le0	no aoi	5.24	5.41	207	217	228	228	#N/A
Chinese	CHI-ALI-MS-1-11	11	1	cleft	subject	02	bu2	no aoi	3.58	3.74	#N/A	238	214	209	210
Chinese	CHI-ALI-MS-1-11	11	1	cleft	subject	03	dui4	no aoi	3.74	3.98	232	246	238	223	221
Chinese	CHI-ALI-MS-1-11	11	1	cleft	subject	04	shi4	no aoi	3.98	4.1	216	#N/A	#N/A	217	216
Chinese	CHI-ALI-MS-1-11	11	1	cleft	subject	05	niu2	subject 1	4.1	4.28	214	212	211	219	227
Chinese	CHI-ALI-MS-1-11	11	1	cleft	subject	06	meng2	subject 2	4.28	4.48	225	219	210	218	231
Chinese	CHI-ALI-MS-1-11	11	1	cleft	subject	07	mai3	no aoi	4.48	4.67	238	221	198	180	177
Chinese	CHI-ALI-MS-1-11	11	1	cleft	subject	08	niu2	object 1	4.67	4.82	181	180	179	179	179
Chinese	CHI-ALI-MS-1-11	11	1	cleft	subject	09	rou4	object 2	4.82	5.09	181	188	186	180	178
Chinese	CHI-ALI-MS-1-11	11	1	cleft	subject	10	le0	no aoi	5.09	5.25	171	#N/A	#N/A	239	240
Chinese	CHI-ALI-MS-1-12	12	1	cleft	subject	02	bu2	no aoi	3.4	3.49	#N/A	92	96	98	96
Chinese	CHI-ALI-MS-1-12	12	1	cleft	subject	03	dui4	no aoi	3.49	3.68	99	100	83	73	#N/A
Chinese	CHI-ALI-MS-1-12	12	1	cleft	subject	04	shi4	no aoi	3.68	3.81	#N/A	#N/A	#N/A	89	91
Chinese	CHI-ALI-MS-1-12	12	1	cleft	subject	05	niu2	subject 1	3.81	3.96	97	101	104	110	118
Chinese	CHI-ALI-MS-1-12	12	1	cleft	subject	06	meng2	subject 2	3.96	4.17	122	118	115	118	122
Chinese	CHI-ALI-MS-1-12	12	1	cleft	subject	07	mai3	no aoi	4.17	4.29	118	115	#N/A	#N/A	#N/A
Chinese	CHI-ALI-MS-1-12	12	1	cleft	subject	08	niu2	object 1	4.29	4.46	74	77	77	78	77
Chinese	CHI-ALI-MS-1-12	12	1	cleft	subject	09	rou4	object 2	4.46	4.64	77	81	79	72	#N/A
Chinese	CHI-ALI-MS-1-12	12	1	cleft	subject	10	le0	no aoi	4.64	4.75	#N/A	#N/A	#N/A	#N/A	#N/A
Chinese	CHI-ALI-MS-1-13	13	1	cleft	subject	02	bu2	no aoi	4.35	4.45	#N/A	95	95	93	91
Chinese	CHI-ALI-MS-1-13	13	1	cleft	subject	03	dui4	no aoi	4.45	4.63	108	105	100	93	89
Chinese	CHI-ALI-MS-1-13	13	1	cleft	subject	04	shi4	no aoi	4.91	5	#N/A	#N/A	#N/A	#N/A	95
Chinese	CHI-ALI-MS-1-13	13	1	cleft	subject	05	niu2	subject 1	5	5.19	95	96	99	102	105
Chinese	CHI-ALI-MS-1-13	13	1	cleft	subject	06	meng2	subject 2	5.19	5.33	104	101	96	98	104
Chinese	CHI-ALI-MS-1-13	13	1	cleft	subject	07	mai3	no aoi	5.33	5.48	107	103	94	87	82
Chinese	CHI-ALI-MS-1-13	13	1	cleft	subject	08	niu2	object 1	5.48	5.65	79	77	75	76	76
Chinese	CHI-ALI-MS-1-13	13	1	cleft	subject	09	rou4	object 2	5.65	5.84	75	80	82	77	66
Chinese	CHI-ALI-MS-1-13	13	1	cleft	subject	10	le0	no aoi	5.84	5.96	61	#N/A	#N/A	#N/A	#N/A
Chinese	CHI-ALI-MS-1-14	14	1	cleft	subject	02	bu2	no aoi	3.66	3.76	#N/A	249	231	220	219
Chinese	CHI-ALI-MS-1-14	14	1	cleft	subject	03	dui4	no aoi	3.76	3.98	254	249	236	215	202
Chinese	CHI-ALI-MS-1-14	14	1	cleft	subject	04	shi4	no aoi	3.98	4.17	229	237	#N/A	232	217
Chinese	CHI-ALI-MS-1-14	14	1	cleft	subject	05	niu2	subject 1	4.17	4.34	207	204	203	209	229
Chinese	CHI-ALI-MS-1-14	14	1	cleft	subject	06	meng2	subject 2	4.34	4.54	253	250	229	228	243
Chinese	CHI-ALI-MS-1-14	14	1	cleft	subject	07	mai3	no aoi	4.54	4.66	249	241	224	207	202
Chinese	CHI-ALI-MS-1-14	14	1	cleft	subject	08	niu2	object 1	4.66	4.84	189	186	184	184	185
Chinese	CHI-ALI-MS-1-14	14	1	cleft	subject	09	rou4	object 2	4.84	5.04	192	198	195	193	#N/A
Chinese	CHI-ALI-MS-1-14	14	1	cleft	subject	10	le0	no aoi	5.04	5.18	#N/A	#N/A	#N/A	#N/A	#N/A
Chinese	CHI-ALI-MS-1-15	15	1	cleft	subject	02	bu2	no aoi	5.12	5.22	#N/A	146	138	127	121
Chinese	CHI-ALI-MS-1-15	15	1	cleft	subject	03	dui4	no aoi	5.22	5.47	129	131	122	116	117
Chinese	CHI-ALI-MS-1-15	15	1	cleft	subject	04	shi4	no aoi	5.47	5.66	#N/A	#N/A	#N/A	155	145
Chinese	CHI-ALI-MS-1-15	15	1	cleft	subject	05	niu2	subject 1	5.66	5.82	134	133	132	135	143
Chinese	CHI-ALI-MS-1-15	15	1	cleft	subject	06	meng2	subject 2	5.82	6.03	156	159	153	160	170
Chinese	CHI-ALI-MS-1-15	15	1	cleft	subject	07	mai3	no aoi	6.03	6.19	168	155	133	115	111
Chinese	CHI-ALI-MS-1-15	15	1	cleft	subject	08	niu2	object 1	6.19	6.35	113	116	117	115	113
Chinese	CHI-ALI-MS-1-15	15	1	cleft	subject	09	rou4	object 2	6.35	6.55	112	115	113	115	128
Chinese	CHI-ALI-MS-1-15	15	1	cleft	subject	10	le0	no aoi	6.55	6.7	#N/A	#N/A	#N/A	#N/A	#N/A
Chinese	CHI-ALI-MS-1-16	16	1	cleft	subject	02	bu2	no aoi	3.95	4.05	#N/A	178	176	170	162
Chinese	CHI-ALI-MS-1-16	16	1	cleft	subject	03	dui4	no aoi	4.05	4.26	174	184	173	150	145
Chinese	CHI-ALI-MS-1-16	16	1	cleft	subject	04	shi4	no aoi	4.26	4.43	152	#N/A	#N/A	180	174
Chinese	CHI-ALI-MS-1-16	16	1	cleft	subject	05	niu2	subject 1	4.43	4.62	165	160	160	172	192
Chinese	CHI-ALI-MS-1-16	16	1	cleft	subject	06	meng2	subject 2	4.62	4.81	201	194	184	188	202
Chinese	CHI-ALI-MS-1-16	16	1	cleft	subject	07	mai3	no aoi	4.81	4.95	204	194	171	147	134
Chinese	CHI-ALI-MS-1-16	16	1	cleft	subject	08	niu2	object 1	4.95	5.12	131	129	126	126	133
Chinese	CHI-ALI-MS-1-16	16	1	cleft	subject	09	rou4	object 2	5.12	5.33	138	139	130	118	111
Chinese	CHI-ALI-MS-1-16	16	1	cleft	subject	10	le0	no aoi	5.33	5.48	105	99	93	#N/A	#N/A
Chinese	CHI-ALI-MS-2-01	01	2	cleft	subject	02	bu2	no aoi	5.46	5.6	113	110	106	106	106
Chinese	CHI-ALI-MS-2-01	01	2	cleft	subject	03	dui4	no aoi	5.6	5.77	103	98	93	#N/A	#N/A
Chinese	CHI-ALI-MS-2-01	01	2	cleft	subject	04	shi4	no aoi	5.89	6.01	#N/A	#N/A	#N/A	99	101
Chinese	CHI-ALI-MS-2-01	01	2	cleft	subject	05	mao2	subject 1	6.01	6.23	103	109	119	128	128
Chinese	CHI-ALI-MS-2-01	01	2	cleft	subject	06	ling2	subject 2	6.23	6.43	116	116	123	130	131
Chinese	CHI-ALI-MS-2-01	01	2	cleft	subject	07	wen4	no aoi	6.43	6.72	124	103	93	90	83
Chinese	CHI-ALI-MS-2-01	01	2	cleft	subject	08	men2	object 1	6.72	6.91	76	84	91	91	91
Chinese	CHI-ALI-MS-2-01	01	2	cleft	subject	09	wei4	object 2	6.91	7.06	92	91	88	84	83
Chinese	CHI-ALI-MS-2-01	01	2	cleft	subject	10	le0	no aoi	7.06	7.18	#N/A	#N/A	#N/A	#N/A	#N/A
Chinese	CHI-ALI-MS-2-02	02	2	cleft	subject	02	bu2	no aoi	5.4	5.49	#N/A	261	253	235	227
Chinese	CHI-ALI-MS-2-02	02	2	cleft	subject	03	dui4	no aoi	5.49	5.73	255	262	240	214	216
Chinese	CHI-ALI-MS-2-02	02	2	cleft	subject	04	shi4	no aoi	5.73	5.86	218	#N/A	#N/A	263	248
Chinese	CHI-ALI-MS-2-02	02	2	cleft	subject	05	mao2	subject 1	5.86	6.1	231	222	214	219	237
Chinese	CHI-ALI-MS-2-02	02	2	cleft	subject	06	ling2	subject 2	6.1	6.35	246	239	227	221	226
Chinese	CHI-ALI-MS-2-02	02	2	cleft	subject	07	wen4	no aoi	6.35	6.56	231	238	234	222	212
Chinese	CHI-ALI-MS-2-02	02	2	cleft	subject	08	men2	object 1	6.56	6.74	202	187	177	176	182
Chinese	CHI-ALI-MS-2-02	02	2	cleft	subject	09	wei4	object 2	6.74	6.96	192	195	185	174	172
Chinese	CHI-ALI-MS-2-02	02	2	cleft	subject	10	le0	no aoi	6.96	7.11	171	#N/A	#N/A	#N/A	#N/A
Chinese	CHI-ALI-MS-2-03	03	2	cleft	subject	02	bu2	no aoi	4.66	4.75	#N/A	133	135	137	140
Chinese	CHI-ALI-MS-2-03	03	2	cleft	subject	03	dui4	no aoi	4.75	5	151	155	145	129	122
Chinese	CHI-ALI-MS-2-03	03	2	cleft	subject	04	shi4	no aoi	5.05	5.26	#N/A	#N/A	152	144	133
Chinese	CHI-ALI-MS-2-03	03	2	cleft	subject	05	mao2	subject 1	5.26	5.49	129	126	127	144	156
Chinese	CHI-ALI-MS-2-03	03	2	cleft	subject	06	ling2	subject 2	5.49	5.67	155	143	133	134	142
Chinese	CHI-ALI-MS-2-03	03	2	cleft	subject	07	wen4	no aoi	5.86	6	151	156	155	148	137
Chinese	CHI-ALI-MS-2-03	03	2	cleft	subject	08	men2	object 1	6	6.22	128	122	118	116	119
Chinese	CHI-ALI-MS-2-03	03	2	cleft	subject	09	wei4	object 2	6.22	6.37	121	122	121	117	113
Chinese	CHI-ALI-MS-2-03	03	2	cleft	subject	10	le0	no aoi	6.37	6.54	110	110	110	117	#N/A
Chinese	CHI-ALI-MS-2-04	04	2	cleft	subject	02	bu2	no aoi	4.61	4.73	246	232	229	221	213
Chinese	CHI-ALI-MS-2-04	04	2	cleft	subject	03	dui4	no aoi	4.73	4.94	243	262	249	229	224
Chinese	CHI-ALI-MS-2-04	04	2	cleft	subject	04	shi4	no aoi	4.94	5.06	233	319	324	262	255
Chinese	CHI-ALI-MS-2-04	04	2	cleft	subject	05	mao2	subject 1	5.06	5.27	232	212	215	236	255
Chinese	CHI-ALI-MS-2-04	04	2	cleft	subject	06	ling2	subject 2	5.27	5.48	264	237	224	235	251
Chinese	CHI-ALI-MS-2-04	04	2	cleft	subject	07	wen4	no aoi	5.48	5.62	266	273	267	254	240
Chinese	CHI-ALI-MS-2-04	04	2	cleft	subject	08	men2	object 1	5.62	5.84	230	205	192	190	190
Chinese	CHI-ALI-MS-2-04	04	2	cleft	subject	09	wei4	object 2	5.84	6.05	199	201	199	193	#N/A
Chinese	CHI-ALI-MS-2-04	04	2	cleft	subject	10	le0	no aoi	6.05	6.22	#N/A	#N/A	207	223	226
Chinese	CHI-ALI-MS-2-05	05	2	cleft	subject	02	bu2	no aoi	4.68	4.79	#N/A	254	235	215	219
Chinese	CHI-ALI-MS-2-05	05	2	cleft	subject	03	dui4	no aoi	4.79	5.07	251	234	214	197	210
Chinese	CHI-ALI-MS-2-05	05	2	cleft	subject	04	shi4	no aoi	5.07	5.21	218	#N/A	#N/A	239	231
Chinese	CHI-ALI-MS-2-05	05	2	cleft	subject	05	mao2	subject 1	5.21	5.45	226	224	229	253	260
Chinese	CHI-ALI-MS-2-05	05	2	cleft	subject	06	ling2	subject 2	5.45	5.64	242	221	214	224	238
Chinese	CHI-ALI-MS-2-05	05	2	cleft	subject	07	wen4	no aoi	5.64	5.89	245	255	250	237	222
Chinese	CHI-ALI-MS-2-05	05	2	cleft	subject	08	men2	object 1	5.89	6.09	210	196	189	187	189
Chinese	CHI-ALI-MS-2-05	05	2	cleft	subject	09	wei4	object 2	6.09	6.22	191	191	188	181	174
Chinese	CHI-ALI-MS-2-05	05	2	cleft	subject	10	le0	no aoi	6.22	6.42	167	159	#N/A	#N/A	#N/A
Chinese	CHI-ALI-MS-2-06	06	2	cleft	subject	02	bu2	no aoi	4.57	4.69	#N/A	#N/A	123	126	132
Chinese	CHI-ALI-MS-2-06	06	2	cleft	subject	03	dui4	no aoi	4.69	4.88	164	162	144	#N/A	#N/A
Chinese	CHI-ALI-MS-2-06	06	2	cleft	subject	04	shi4	no aoi	4.88	5.03	#N/A	201	#N/A	141	121
Chinese	CHI-ALI-MS-2-06	06	2	cleft	subject	05	mao2	subject 1	5.03	5.23	115	115	128	159	172
Chinese	CHI-ALI-MS-2-06	06	2	cleft	subject	06	ling2	subject 2	5.23	5.44	154	145	153	167	172
Chinese	CHI-ALI-MS-2-06	06	2	cleft	subject	07	wen4	no aoi	5.44	5.58	168	163	148	127	115
Chinese	CHI-ALI-MS-2-06	06	2	cleft	subject	08	men2	object 1	5.58	5.76	108	105	105	103	105
Chinese	CHI-ALI-MS-2-06	06	2	cleft	subject	09	wei4	object 2	5.76	5.95	111	111	103	97	#N/A
Chinese	CHI-ALI-MS-2-06	06	2	cleft	subject	10	le0	no aoi	5.95	6.05	127	131	133	#N/A	#N/A
Chinese	CHI-ALI-MS-2-08	08	2	cleft	subject	02	bu2	no aoi	4.58	4.69	#N/A	247	243	237	242
Chinese	CHI-ALI-MS-2-08	08	2	cleft	subject	03	dui4	no aoi	4.69	4.97	285	276	234	214	219
Chinese	CHI-ALI-MS-2-08	08	2	cleft	subject	04	shi4	no aoi	4.97	5.13	#N/A	#N/A	#N/A	278	267
Chinese	CHI-ALI-MS-2-08	08	2	cleft	subject	05	mao2	subject 1	5.13	5.44	247	231	218	249	277
Chinese	CHI-ALI-MS-2-08	08	2	cleft	subject	06	ling2	subject 2	5.44	5.66	255	241	249	258	250
Chinese	CHI-ALI-MS-2-08	08	2	cleft	subject	07	wen4	no aoi	5.66	5.85	269	267	244	224	211
Chinese	CHI-ALI-MS-2-08	08	2	cleft	subject	08	men2	object 1	5.85	6.01	200	192	193	195	205
Chinese	CHI-ALI-MS-2-08	08	2	cleft	subject	09	wei4	object 2	6.01	6.18	217	215	202	197	199
Chinese	CHI-ALI-MS-2-08	08	2	cleft	subject	10	le0	no aoi	6.18	6.35	#N/A	#N/A	228	224	#N/A
Chinese	CHI-ALI-MS-2-09	09	2	cleft	subject	02	bu2	no aoi	4.61	4.7	#N/A	233	228	219	224
Chinese	CHI-ALI-MS-2-09	09	2	cleft	subject	03	dui4	no aoi	4.7	4.89	255	254	239	224	226
Chinese	CHI-ALI-MS-2-09	09	2	cleft	subject	04	shi4	no aoi	4.89	5.02	231	#N/A	#N/A	274	258
Chinese	CHI-ALI-MS-2-09	09	2	cleft	subject	05	mao2	subject 1	5.02	5.21	237	223	219	232	255
Chinese	CHI-ALI-MS-2-09	09	2	cleft	subject	06	ling2	subject 2	5.21	5.4	261	253	234	234	251
Chinese	CHI-ALI-MS-2-09	09	2	cleft	subject	07	wen4	no aoi	5.4	5.54	269	275	267	246	227
Chinese	CHI-ALI-MS-2-09	09	2	cleft	subject	08	men2	object 1	5.54	5.76	209	198	191	190	193
Chinese	CHI-ALI-MS-2-09	09	2	cleft	subject	09	wei4	object 2	5.76	5.94	200	206	206	205	199
Chinese	CHI-ALI-MS-2-09	09	2	cleft	subject	10	le0	no aoi	5.94	6.07	195	177	181	#N/A	#N/A
Chinese	CHI-ALI-MS-2-10	10	2	cleft	subject	02	bu2	no aoi	4.24	4.4	#N/A	234	215	210	215
Chinese	CHI-ALI-MS-2-10	10	2	cleft	subject	03	dui4	no aoi	4.4	4.67	262	247	233	217	219
Chinese	CHI-ALI-MS-2-10	10	2	cleft	subject	04	shi4	no aoi	4.67	4.81	223	#N/A	#N/A	248	225
Chinese	CHI-ALI-MS-2-10	10	2	cleft	subject	05	mao2	subject 1	4.81	5.04	218	217	217	220	229
Chinese	CHI-ALI-MS-2-10	10	2	cleft	subject	06	ling2	subject 2	5.04	5.2	230	224	215	211	210
Chinese	CHI-ALI-MS-2-10	10	2	cleft	subject	07	wen4	no aoi	5.2	5.4	213	225	225	214	205
Chinese	CHI-ALI-MS-2-10	10	2	cleft	subject	08	men2	object 1	5.4	5.61	198	195	198	200	214
Chinese	CHI-ALI-MS-2-10	10	2	cleft	subject	09	wei4	object 2	5.61	5.83	204	196	209	225	232
Chinese	CHI-ALI-MS-2-10	10	2	cleft	subject	10	le0	no aoi	5.83	6.02	235	232	#N/A	#N/A	#N/A
Chinese	CHI-ALI-MS-2-11	11	2	cleft	subject	02	bu2	no aoi	4.75	4.88	#N/A	210	197	192	191
Chinese	CHI-ALI-MS-2-11	11	2	cleft	subject	03	dui4	no aoi	4.88	5.08	204	201	189	177	209
Chinese	CHI-ALI-MS-2-11	11	2	cleft	subject	04	shi4	no aoi	5.08	5.23	217	#N/A	#N/A	251	241
Chinese	CHI-ALI-MS-2-11	11	2	cleft	subject	05	mao2	subject 1	5.23	5.49	222	212	206	227	237
Chinese	CHI-ALI-MS-2-11	11	2	cleft	subject	06	ling2	subject 2	5.49	5.68	231	217	213	221	223
Chinese	CHI-ALI-MS-2-11	11	2	cleft	subject	07	wen4	no aoi	5.68	5.85	232	235	226	215	203
Chinese	CHI-ALI-MS-2-11	11	2	cleft	subject	08	men2	object 1	5.85	6.01	192	176	166	161	162
Chinese	CHI-ALI-MS-2-11	11	2	cleft	subject	09	wei4	object 2	6.01	6.22	168	166	163	166	170
Chinese	CHI-ALI-MS-2-11	11	2	cleft	subject	10	le0	no aoi	6.22	6.35	170	164	#N/A	#N/A	#N/A
Chinese	CHI-ALI-MS-2-12	12	2	cleft	subject	02	bu2	no aoi	3.9	4	#N/A	#N/A	93	92	94
Chinese	CHI-ALI-MS-2-12	12	2	cleft	subject	03	dui4	no aoi	4	4.13	102	97	81	79	78
Chinese	CHI-ALI-MS-2-12	12	2	cleft	subject	04	shi4	no aoi	4.13	4.3	#N/A	#N/A	#N/A	89	90
Chinese	CHI-ALI-MS-2-12	12	2	cleft	subject	05	mao2	subject 1	4.3	4.5	94	99	106	115	119
Chinese	CHI-ALI-MS-2-12	12	2	cleft	subject	06	ling2	subject 2	4.5	4.66	117	113	111	111	108
Chinese	CHI-ALI-MS-2-12	12	2	cleft	subject	07	wen4	no aoi	4.66	4.84	111	114	106	92	89
Chinese	CHI-ALI-MS-2-12	12	2	cleft	subject	08	men2	object 1	4.84	4.99	90	89	88	85	#N/A
Chinese	CHI-ALI-MS-2-12	12	2	cleft	subject	09	wei4	object 2	4.99	5.2	#N/A	#N/A	#N/A	#N/A	#N/A
Chinese	CHI-ALI-MS-2-12	12	2	cleft	subject	10	le0	no aoi	5.2	5.3	#N/A	#N/A	#N/A	#N/A	#N/A
Chinese	CHI-ALI-MS-2-13	13	2	cleft	subject	02	bu2	no aoi	5.25	5.35	#N/A	#N/A	#N/A	#N/A	76
Chinese	CHI-ALI-MS-2-13	13	2	cleft	subject	03	dui4	no aoi	5.35	5.55	94	101	94	90	92
Chinese	CHI-ALI-MS-2-13	13	2	cleft	subject	04	shi4	no aoi	5.74	5.87	#N/A	#N/A	#N/A	94	94
Chinese	CHI-ALI-MS-2-13	13	2	cleft	subject	05	mao2	subject 1	5.87	6.05	94	94	94	99	100
Chinese	CHI-ALI-MS-2-13	13	2	cleft	subject	06	ling2	subject 2	6.05	6.2	99	97	97	101	106
Chinese	CHI-ALI-MS-2-13	13	2	cleft	subject	07	wen4	no aoi	6.2	6.33	108	107	104	99	94
Chinese	CHI-ALI-MS-2-13	13	2	cleft	subject	08	men2	object 1	6.33	6.49	89	83	78	76	78
Chinese	CHI-ALI-MS-2-13	13	2	cleft	subject	09	wei4	object 2	6.49	6.64	80	80	79	76	69
Chinese	CHI-ALI-MS-2-13	13	2	cleft	subject	10	le0	no aoi	6.64	6.75	#N/A	#N/A	#N/A	#N/A	#N/A
Chinese	CHI-ALI-MS-2-14	14	2	cleft	subject	02	bu2	no aoi	4.24	4.36	#N/A	#N/A	251	232	224
Chinese	CHI-ALI-MS-2-14	14	2	cleft	subject	03	dui4	no aoi	4.36	4.61	260	265	239	211	211
Chinese	CHI-ALI-MS-2-14	14	2	cleft	subject	04	shi4	no aoi	4.61	4.75	229	#N/A	#N/A	253	229
Chinese	CHI-ALI-MS-2-14	14	2	cleft	subject	05	mao2	subject 1	4.75	5	211	203	202	214	237
Chinese	CHI-ALI-MS-2-14	14	2	cleft	subject	06	ling2	subject 2	5	5.18	244	226	206	205	214
Chinese	CHI-ALI-MS-2-14	14	2	cleft	subject	07	wen4	no aoi	5.18	5.35	231	245	241	225	209
Chinese	CHI-ALI-MS-2-14	14	2	cleft	subject	08	men2	object 1	5.35	5.53	199	192	187	184	187
Chinese	CHI-ALI-MS-2-14	14	2	cleft	subject	09	wei4	object 2	5.53	5.72	195	196	195	193	#N/A
Chinese	CHI-ALI-MS-2-14	14	2	cleft	subject	10	le0	no aoi	5.72	5.87	#N/A	#N/A	240	248	#N/A
Chinese	CHI-ALI-MS-2-15	15	2	cleft	subject	02	bu2	no aoi	4.71	4.81	#N/A	136	133	128	123
Chinese	CHI-ALI-MS-2-15	15	2	cleft	subject	03	dui4	no aoi	4.81	5.02	130	136	128	120	120
Chinese	CHI-ALI-MS-2-15	15	2	cleft	subject	04	shi4	no aoi	5.02	5.23	127	#N/A	#N/A	139	127
Chinese	CHI-ALI-MS-2-15	15	2	cleft	subject	05	mao2	subject 1	5.23	5.45	121	121	123	136	146
Chinese	CHI-ALI-MS-2-15	15	2	cleft	subject	06	ling2	subject 2	5.45	5.6	146	141	137	139	145
Chinese	CHI-ALI-MS-2-15	15	2	cleft	subject	07	wen4	no aoi	5.6	5.8	151	155	147	125	116
Chinese	CHI-ALI-MS-2-15	15	2	cleft	subject	08	men2	object 1	5.8	5.96	113	113	112	113	115
Chinese	CHI-ALI-MS-2-15	15	2	cleft	subject	09	wei4	object 2	5.96	6.14	117	119	116	122	123
Chinese	CHI-ALI-MS-2-15	15	2	cleft	subject	10	le0	no aoi	6.14	6.21	#N/A	#N/A	#N/A	#N/A	#N/A
Chinese	CHI-ALI-MS-2-16	16	2	cleft	subject	02	bu2	no aoi	3.86	3.96	#N/A	161	157	151	145
Chinese	CHI-ALI-MS-2-16	16	2	cleft	subject	03	dui4	no aoi	3.96	4.19	153	155	138	119	113
Chinese	CHI-ALI-MS-2-16	16	2	cleft	subject	04	shi4	no aoi	4.19	4.4	157	161	#N/A	194	185
Chinese	CHI-ALI-MS-2-16	16	2	cleft	subject	05	mao2	subject 1	4.4	4.63	167	156	153	172	184
Chinese	CHI-ALI-MS-2-16	16	2	cleft	subject	06	ling2	subject 2	4.63	4.82	170	151	148	164	178
Chinese	CHI-ALI-MS-2-16	16	2	cleft	subject	07	wen4	no aoi	4.82	4.96	185	184	171	151	136
Chinese	CHI-ALI-MS-2-16	16	2	cleft	subject	08	men2	object 1	4.96	5.14	126	119	116	114	116
Chinese	CHI-ALI-MS-2-16	16	2	cleft	subject	09	wei4	object 2	5.14	5.35	121	126	118	104	94
Chinese	CHI-ALI-MS-2-16	16	2	cleft	subject	10	le0	no aoi	5.35	5.49	91	#N/A	#N/A	#N/A	#N/A
Chinese	CHI-ALI-MS-3-01	01	3	cleft	subject	02	bu2	no aoi	4.63	4.75	#N/A	#N/A	104	103	102
Chinese	CHI-ALI-MS-3-01	01	3	cleft	subject	03	dui4	no aoi	4.75	4.9	102	101	97	81	77
Chinese	CHI-ALI-MS-3-01	01	3	cleft	subject	04	shi4	no aoi	5.08	5.27	#N/A	#N/A	111	109	104
Chinese	CHI-ALI-MS-3-01	01	3	cleft	subject	05	luo2	subject 1	5.27	5.45	103	111	119	129	133
Chinese	CHI-ALI-MS-3-01	01	3	cleft	subject	06	lan2	subject 2	5.45	5.65	126	118	125	135	138
Chinese	CHI-ALI-MS-3-01	01	3	cleft	subject	07	xie3	no aoi	5.65	5.78	134	131	102	91	87
Chinese	CHI-ALI-MS-3-01	01	3	cleft	subject	08	you2	object 1	5.78	5.89	84	85	85	85	86
Chinese	CHI-ALI-MS-3-01	01	3	cleft	subject	09	jian4	object 2	5.89	6.12	88	87	85	81	75
Chinese	CHI-ALI-MS-3-01	01	3	cleft	subject	10	le0	no aoi	6.12	6.18	#N/A	#N/A	#N/A	#N/A	#N/A
Chinese	CHI-ALI-MS-3-02	02	3	cleft	subject	02	bu2	no aoi	5.07	5.19	#N/A	247	247	233	220
Chinese	CHI-ALI-MS-3-02	02	3	cleft	subject	03	dui4	no aoi	5.19	5.44	251	255	232	212	212
Chinese	CHI-ALI-MS-3-02	02	3	cleft	subject	04	shi4	no aoi	5.44	5.56	216	#N/A	#N/A	236	229
Chinese	CHI-ALI-MS-3-02	02	3	cleft	subject	05	luo2	subject 1	5.56	5.77	222	221	220	228	240
Chinese	CHI-ALI-MS-3-02	02	3	cleft	subject	06	lan2	subject 2	5.77	5.94	243	235	237	248	253
Chinese	CHI-ALI-MS-3-02	02	3	cleft	subject	07	xie3	no aoi	5.94	6.1	#N/A	#N/A	229	197	186
Chinese	CHI-ALI-MS-3-02	02	3	cleft	subject	08	you2	object 1	6.1	6.24	183	180	178	178	181
Chinese	CHI-ALI-MS-3-02	02	3	cleft	subject	09	jian4	object 2	6.24	6.49	195	194	183	181	176
Chinese	CHI-ALI-MS-3-02	02	3	cleft	subject	10	le0	no aoi	6.49	6.63	181	190	#N/A	195	192
Chinese	CHI-ALI-MS-3-03	03	3	cleft	subject	02	bu2	no aoi	5.16	5.28	#N/A	130	132	134	136
Chinese	CHI-ALI-MS-3-03	03	3	cleft	subject	03	dui4	no aoi	5.28	5.51	149	149	133	124	123
Chinese	CHI-ALI-MS-3-03	03	3	cleft	subject	04	shi4	no aoi	5.51	5.7	126	#N/A	150	140	129
Chinese	CHI-ALI-MS-3-03	03	3	cleft	subject	05	luo2	subject 1	5.7	5.86	123	127	131	138	147
Chinese	CHI-ALI-MS-3-03	03	3	cleft	subject	06	lan2	subject 2	5.86	6.08	151	139	135	147	149
Chinese	CHI-ALI-MS-3-03	03	3	cleft	subject	07	xie3	no aoi	6.08	6.23	142	#N/A	133	125	117
Chinese	CHI-ALI-MS-3-03	03	3	cleft	subject	08	you2	object 1	6.23	6.37	112	108	107	109	111
Chinese	CHI-ALI-MS-3-03	03	3	cleft	subject	09	jian4	object 2	6.37	6.55	120	119	113	110	108
Chinese	CHI-ALI-MS-3-03	03	3	cleft	subject	10	le0	no aoi	6.55	6.69	107	106	108	113	#N/A
Chinese	CHI-ALI-MS-3-04	04	3	cleft	subject	02	bu2	no aoi	4.46	4.6	291	284	264	230	224
Chinese	CHI-ALI-MS-3-04	04	3	cleft	subject	03	dui4	no aoi	4.6	4.84	255	255	251	242	242
Chinese	CHI-ALI-MS-3-04	04	3	cleft	subject	04	shi4	no aoi	4.84	4.95	229	#N/A	#N/A	258	264
Chinese	CHI-ALI-MS-3-04	04	3	cleft	subject	05	luo2	subject 1	4.95	5.13	263	272	284	287	280
Chinese	CHI-ALI-MS-3-04	04	3	cleft	subject	06	lan2	subject 2	5.13	5.34	288	266	251	265	291
Chinese	CHI-ALI-MS-3-04	04	3	cleft	subject	07	xie3	no aoi	5.34	5.5	293	293	303	276	239
Chinese	CHI-ALI-MS-3-04	04	3	cleft	subject	08	you2	object 1	5.5	5.65	217	204	198	199	207
Chinese	CHI-ALI-MS-3-04	04	3	cleft	subject	09	jian4	object 2	5.65	5.9	216	207	198	190	181
Chinese	CHI-ALI-MS-3-04	04	3	cleft	subject	10	le0	no aoi	5.9	5.99	#N/A	#N/A	#N/A	#N/A	#N/A
Chinese	CHI-ALI-MS-3-05	05	3	cleft	subject	02	bu2	no aoi	4.62	4.72	#N/A	263	260	248	233
Chinese	CHI-ALI-MS-3-05	05	3	cleft	subject	03	dui4	no aoi	4.72	5.01	274	287	251	204	200
Chinese	CHI-ALI-MS-3-05	05	3	cleft	subject	04	shi4	no aoi	5.01	5.16	218	#N/A	#N/A	281	256
Chinese	CHI-ALI-MS-3-05	05	3	cleft	subject	05	luo2	subject 1	5.16	5.33	240	241	248	264	282
Chinese	CHI-ALI-MS-3-05	05	3	cleft	subject	06	lan2	subject 2	5.33	5.5	280	262	257	280	287
Chinese	CHI-ALI-MS-3-05	05	3	cleft	subject	07	xie3	no aoi	5.5	5.66	271	#N/A	255	223	211
Chinese	CHI-ALI-MS-3-05	05	3	cleft	subject	08	you2	object 1	5.66	5.79	202	192	187	184	189
Chinese	CHI-ALI-MS-3-05	05	3	cleft	subject	09	jian4	object 2	5.79	6.01	233	204	193	180	166
Chinese	CHI-ALI-MS-3-05	05	3	cleft	subject	10	le0	no aoi	6.01	6.2	150	#N/A	#N/A	234	236
Chinese	CHI-ALI-MS-3-06	06	3	cleft	subject	02	bu2	no aoi	5.46	5.58	#N/A	126	131	138	144
Chinese	CHI-ALI-MS-3-06	06	3	cleft	subject	03	dui4	no aoi	5.58	5.72	171	176	160	139	#N/A
Chinese	CHI-ALI-MS-3-06	06	3	cleft	subject	04	shi4	no aoi	5.86	6.02	#N/A	#N/A	#N/A	121	117
Chinese	CHI-ALI-MS-3-06	06	3	cleft	subject	05	luo2	subject 1	6.02	6.23	116	123	129	151	158
Chinese	CHI-ALI-MS-3-06	06	3	cleft	subject	06	lan2	subject 2	6.23	6.39	143	135	143	166	180
Chinese	CHI-ALI-MS-3-06	06	3	cleft	subject	07	xie3	no aoi	6.39	6.56	179	#N/A	120	115	103
Chinese	CHI-ALI-MS-3-06	06	3	cleft	subject	08	you2	object 1	6.56	6.7	98	97	98	103	102
Chinese	CHI-ALI-MS-3-06	06	3	cleft	subject	09	jian4	object 2	6.7	6.92	101	126	117	108	90
Chinese	CHI-ALI-MS-3-06	06	3	cleft	subject	10	le0	no aoi	6.92	7.04	#N/A	#N/A	#N/A	#N/A	#N/A
Chinese	CHI-ALI-MS-3-07	07	3	cleft	subject	02	bu2	no aoi	4.67	4.76	#N/A	143	133	121	119
Chinese	CHI-ALI-MS-3-07	07	3	cleft	subject	03	dui4	no aoi	4.76	4.98	131	150	144	135	121
Chinese	CHI-ALI-MS-3-07	07	3	cleft	subject	04	shi4	no aoi	4.98	5.13	#N/A	#N/A	#N/A	146	140
Chinese	CHI-ALI-MS-3-07	07	3	cleft	subject	05	luo2	subject 1	5.13	5.28	137	137	137	147	151
Chinese	CHI-ALI-MS-3-07	07	3	cleft	subject	06	lan2	subject 2	5.28	5.44	151	139	132	143	156
Chinese	CHI-ALI-MS-3-07	07	3	cleft	subject	07	xie3	no aoi	5.44	5.59	150	#N/A	137	125	#N/A
Chinese	CHI-ALI-MS-3-07	07	3	cleft	subject	08	you2	object 1	5.59	5.73	#N/A	#N/A	111	107	105
Chinese	CHI-ALI-MS-3-07	07	3	cleft	subject	09	jian4	object 2	5.73	5.91	138	139	115	105	103
Chinese	CHI-ALI-MS-3-07	07	3	cleft	subject	10	le0	no aoi	5.91	6.01	104	113	119	#N/A	#N/A
Chinese	CHI-ALI-MS-3-08	08	3	cleft	subject	02	bu2	no aoi	4.52	4.62	#N/A	251	253	250	242
Chinese	CHI-ALI-MS-3-08	08	3	cleft	subject	03	dui4	no aoi	4.62	4.8	270	287	276	252	232
Chinese	CHI-ALI-MS-3-08	08	3	cleft	subject	04	shi4	no aoi	4.8	4.95	226	#N/A	267	263	246
Chinese	CHI-ALI-MS-3-08	08	3	cleft	subject	05	luo2	subject 1	4.95	5.13	237	244	249	267	280
Chinese	CHI-ALI-MS-3-08	08	3	cleft	subject	06	lan2	subject 2	5.13	5.3	276	259	265	289	286
Chinese	CHI-ALI-MS-3-08	08	3	cleft	subject	07	xie3	no aoi	5.3	5.46	271	271	249	216	203
Chinese	CHI-ALI-MS-3-08	08	3	cleft	subject	08	you2	object 1	5.46	5.58	197	195	194	193	193
Chinese	CHI-ALI-MS-3-08	08	3	cleft	subject	09	jian4	object 2	5.58	5.78	#N/A	227	203	200	246
Chinese	CHI-ALI-MS-3-08	08	3	cleft	subject	10	le0	no aoi	5.78	5.94	264	242	244	250	#N/A
Chinese	CHI-ALI-MS-3-09	09	3	cleft	subject	02	bu2	no aoi	3.7	3.77	#N/A	#N/A	240	233	227
Chinese	CHI-ALI-MS-3-09	09	3	cleft	subject	03	dui4	no aoi	3.77	3.98	253	280	271	241	227
Chinese	CHI-ALI-MS-3-09	09	3	cleft	subject	04	shi4	no aoi	3.98	4.11	236	#N/A	#N/A	284	257
Chinese	CHI-ALI-MS-3-09	09	3	cleft	subject	05	luo2	subject 1	4.11	4.24	234	220	216	231	252
Chinese	CHI-ALI-MS-3-09	09	3	cleft	subject	06	lan2	subject 2	4.24	4.44	278	275	256	289	335
Chinese	CHI-ALI-MS-3-09	09	3	cleft	subject	07	xie3	no aoi	4.44	4.59	340	#N/A	301	251	204
Chinese	CHI-ALI-MS-3-09	09	3	cleft	subject	08	you2	object 1	4.59	4.7	180	164	159	#N/A	#N/A
Chinese	CHI-ALI-MS-3-09	09	3	cleft	subject	09	jian4	object 2	4.7	4.9	#N/A	195	194	#N/A	#N/A
Chinese	CHI-ALI-MS-3-09	09	3	cleft	subject	10	le0	no aoi	4.9	5.06	#N/A	#N/A	#N/A	#N/A	#N/A
Chinese	CHI-ALI-MS-3-10	10	3	cleft	subject	02	bu2	no aoi	4.86	4.99	#N/A	244	224	225	229
Chinese	CHI-ALI-MS-3-10	10	3	cleft	subject	03	dui4	no aoi	4.99	5.23	243	262	247	226	219
Chinese	CHI-ALI-MS-3-10	10	3	cleft	subject	04	shi4	no aoi	5.23	5.37	224	#N/A	#N/A	245	238
Chinese	CHI-ALI-MS-3-10	10	3	cleft	subject	05	luo2	subject 1	5.37	5.54	232	227	221	221	226
Chinese	CHI-ALI-MS-3-10	10	3	cleft	subject	06	lan2	subject 2	5.54	5.72	229	220	211	215	230
Chinese	CHI-ALI-MS-3-10	10	3	cleft	subject	07	xie3	no aoi	5.72	5.86	235	#N/A	#N/A	232	197
Chinese	CHI-ALI-MS-3-10	10	3	cleft	subject	08	you2	object 1	5.86	6.06	190	189	#N/A	190	193
Chinese	CHI-ALI-MS-3-10	10	3	cleft	subject	09	jian4	object 2	6.06	6.28	#N/A	#N/A	201	#N/A	257
Chinese	CHI-ALI-MS-3-10	10	3	cleft	subject	10	le0	no aoi	6.28	6.41	260	252	240	227	#N/A
Chinese	CHI-ALI-MS-3-11	11	3	cleft	subject	02	bu2	no aoi	5.38	5.5	209	200	201	200	191
Chinese	CHI-ALI-MS-3-11	11	3	cleft	subject	03	dui4	no aoi	5.5	5.76	201	207	200	193	208
Chinese	CHI-ALI-MS-3-11	11	3	cleft	subject	04	shi4	no aoi	5.76	5.9	213	#N/A	#N/A	233	218
Chinese	CHI-ALI-MS-3-11	11	3	cleft	subject	05	luo2	subject 1	5.9	6.08	207	205	206	222	240
Chinese	CHI-ALI-MS-3-11	11	3	cleft	subject	06	lan2	subject 2	6.08	6.29	253	245	222	218	233
Chinese	CHI-ALI-MS-3-11	11	3	cleft	subject	07	xie3	no aoi	6.29	6.45	234	#N/A	238	206	186
Chinese	CHI-ALI-MS-3-11	11	3	cleft	subject	08	you2	object 1	6.45	6.62	178	172	164	167	172
Chinese	CHI-ALI-MS-3-11	11	3	cleft	subject	09	jian4	object 2	6.62	6.88	176	173	169	167	166
Chinese	CHI-ALI-MS-3-11	11	3	cleft	subject	10	le0	no aoi	6.88	7.04	169	171	177	#N/A	#N/A
Chinese	CHI-ALI-MS-3-12	12	3	cleft	subject	02	bu2	no aoi	4.57	4.66	#N/A	82	86	88	#N/A
Chinese	CHI-ALI-MS-3-12	12	3	cleft	subject	03	dui4	no aoi	4.66	4.84	91	90	82	76	#N/A
Chinese	CHI-ALI-MS-3-12	12	3	cleft	subject	04	shi4	no aoi	4.84	5.04	#N/A	#N/A	#N/A	91	87
Chinese	CHI-ALI-MS-3-12	12	3	cleft	subject	05	luo2	subject 1	5.04	5.17	93	104	113	123	127
Chinese	CHI-ALI-MS-3-12	12	3	cleft	subject	06	lan2	subject 2	5.17	5.31	130	129	131	137	140
Chinese	CHI-ALI-MS-3-12	12	3	cleft	subject	07	xie3	no aoi	5.31	5.46	136	#N/A	#N/A	82	84
Chinese	CHI-ALI-MS-3-12	12	3	cleft	subject	08	you2	object 1	5.46	5.61	90	#N/A	#N/A	#N/A	73
Chinese	CHI-ALI-MS-3-12	12	3	cleft	subject	09	jian4	object 2	5.61	5.76	72	79	82	#N/A	#N/A
Chinese	CHI-ALI-MS-3-12	12	3	cleft	subject	10	le0	no aoi	5.76	5.84	#N/A	#N/A	#N/A	#N/A	#N/A
Chinese	CHI-ALI-MS-3-13	13	3	cleft	subject	02	bu2	no aoi	5.16	5.27	#N/A	100	98	91	79
Chinese	CHI-ALI-MS-3-13	13	3	cleft	subject	03	dui4	no aoi	5.27	5.46	90	95	84	77	#N/A
Chinese	CHI-ALI-MS-3-13	13	3	cleft	subject	04	shi4	no aoi	5.66	5.83	#N/A	#N/A	#N/A	92	87
Chinese	CHI-ALI-MS-3-13	13	3	cleft	subject	05	luo2	subject 1	5.83	5.97	83	87	90	94	98
Chinese	CHI-ALI-MS-3-13	13	3	cleft	subject	06	lan2	subject 2	5.97	6.15	99	95	94	102	111
Chinese	CHI-ALI-MS-3-13	13	3	cleft	subject	07	xie3	no aoi	6.15	6.3	113	#N/A	101	92	75
Chinese	CHI-ALI-MS-3-13	13	3	cleft	subject	08	you2	object 1	6.3	6.41	64	62	65	71	74
Chinese	CHI-ALI-MS-3-13	13	3	cleft	subject	09	jian4	object 2	6.41	6.58	75	82	77	71	67
Chinese	CHI-ALI-MS-3-13	13	3	cleft	subject	10	le0	no aoi	6.58	6.67	64	67	69	#N/A	66
Chinese	CHI-ALI-MS-3-14	14	3	cleft	subject	02	bu2	no aoi	5.12	5.22	#N/A	257	236	227	235
Chinese	CHI-ALI-MS-3-14	14	3	cleft	subject	03	dui4	no aoi	5.22	5.45	270	276	257	223	213
Chinese	CHI-ALI-MS-3-14	14	3	cleft	subject	04	shi4	no aoi	5.45	5.59	225	#N/A	#N/A	232	213
Chinese	CHI-ALI-MS-3-14	14	3	cleft	subject	05	luo2	subject 1	5.59	5.74	213	215	213	218	225
Chinese	CHI-ALI-MS-3-14	14	3	cleft	subject	06	lan2	subject 2	5.74	5.94	233	225	215	226	257
Chinese	CHI-ALI-MS-3-14	14	3	cleft	subject	07	xie3	no aoi	5.94	6.07	275	273	#N/A	250	222
Chinese	CHI-ALI-MS-3-14	14	3	cleft	subject	08	you2	object 1	6.07	6.23	202	195	192	189	191
Chinese	CHI-ALI-MS-3-14	14	3	cleft	subject	09	jian4	object 2	6.23	6.44	#N/A	220	197	195	209
Chinese	CHI-ALI-MS-3-14	14	3	cleft	subject	10	le0	no aoi	6.44	6.6	220	220	220	#N/A	#N/A
Chinese	CHI-ALI-MS-3-15	15	3	cleft	subject	02	bu2	no aoi	4.94	5.03	#N/A	140	137	132	127
Chinese	CHI-ALI-MS-3-15	15	3	cleft	subject	03	dui4	no aoi	5.03	5.19	132	138	134	126	122
Chinese	CHI-ALI-MS-3-15	15	3	cleft	subject	04	shi4	no aoi	5.19	5.33	117	#N/A	#N/A	#N/A	130
Chinese	CHI-ALI-MS-3-15	15	3	cleft	subject	05	luo2	subject 1	5.33	5.48	123	124	127	135	147
Chinese	CHI-ALI-MS-3-15	15	3	cleft	subject	06	lan2	subject 2	5.48	5.64	151	143	135	144	163
Chinese	CHI-ALI-MS-3-15	15	3	cleft	subject	07	xie3	no aoi	5.64	5.78	165	#N/A	#N/A	138	122
Chinese	CHI-ALI-MS-3-15	15	3	cleft	subject	08	you2	object 1	5.78	5.91	124	125	124	123	118
Chinese	CHI-ALI-MS-3-15	15	3	cleft	subject	09	jian4	object 2	5.91	6.1	124	123	126	123	113
Chinese	CHI-ALI-MS-3-15	15	3	cleft	subject	10	le0	no aoi	6.1	6.19	#N/A	#N/A	101	101	#N/A
Chinese	CHI-ALI-MS-3-16	16	3	cleft	subject	02	bu2	no aoi	4.59	4.68	#N/A	159	156	153	150
Chinese	CHI-ALI-MS-3-16	16	3	cleft	subject	03	dui4	no aoi	4.68	4.9	158	161	147	124	116
Chinese	CHI-ALI-MS-3-16	16	3	cleft	subject	04	shi4	no aoi	4.9	5.12	157	#N/A	#N/A	181	168
Chinese	CHI-ALI-MS-3-16	16	3	cleft	subject	05	luo2	subject 1	5.12	5.35	160	156	157	161	176
Chinese	CHI-ALI-MS-3-16	16	3	cleft	subject	06	lan2	subject 2	5.35	5.53	174	159	154	164	179
Chinese	CHI-ALI-MS-3-16	16	3	cleft	subject	07	xie3	no aoi	5.53	5.67	179	#N/A	175	159	136
Chinese	CHI-ALI-MS-3-16	16	3	cleft	subject	08	you2	object 1	5.67	5.84	123	111	108	121	128
Chinese	CHI-ALI-MS-3-16	16	3	cleft	subject	09	jian4	object 2	5.84	6.07	130	131	128	112	100
Chinese	CHI-ALI-MS-3-16	16	3	cleft	subject	10	le0	no aoi	6.07	6.18	#N/A	#N/A	#N/A	#N/A	#N/A
Chinese	CHI-ALI-MS-4-01	01	4	cleft	subject	02	bu2	no aoi	5.54	5.62	108	108	107	106	106
Chinese	CHI-ALI-MS-4-01	01	4	cleft	subject	03	dui4	no aoi	5.62	5.79	108	109	100	81	74
Chinese	CHI-ALI-MS-4-01	01	4	cleft	subject	04	shi4	no aoi	5.87	6.03	#N/A	#N/A	#N/A	111	111
Chinese	CHI-ALI-MS-4-01	01	4	cleft	subject	05	liu2	subject 1	6.03	6.22	108	113	123	138	145
Chinese	CHI-ALI-MS-4-01	01	4	cleft	subject	06	lin2	subject 2	6.22	6.4	145	147	153	155	149
Chinese	CHI-ALI-MS-4-01	01	4	cleft	subject	07	zuo4	no aoi	6.4	6.52	137	123	101	93	91
Chinese	CHI-ALI-MS-4-01	01	4	cleft	subject	08	liang2	object 1	6.52	6.66	91	87	85	85	88
Chinese	CHI-ALI-MS-4-01	01	4	cleft	subject	09	mian4	object 2	6.66	6.81	90	89	87	84	80
Chinese	CHI-ALI-MS-4-01	01	4	cleft	subject	10	le0	no aoi	6.81	6.87	75	#N/A	#N/A	#N/A	#N/A
Chinese	CHI-ALI-MS-4-02	02	4	cleft	subject	02	bu2	no aoi	5.71	5.81	#N/A	258	255	243	231
Chinese	CHI-ALI-MS-4-02	02	4	cleft	subject	03	dui4	no aoi	5.81	6.02	248	272	262	246	238
Chinese	CHI-ALI-MS-4-02	02	4	cleft	subject	04	shi4	no aoi	6.02	6.13	236	#N/A	245	248	246
Chinese	CHI-ALI-MS-4-02	02	4	cleft	subject	05	liu2	subject 1	6.13	6.33	238	231	231	242	255
Chinese	CHI-ALI-MS-4-02	02	4	cleft	subject	06	lin2	subject 2	6.33	6.51	258	252	249	257	258
Chinese	CHI-ALI-MS-4-02	02	4	cleft	subject	07	zuo4	no aoi	6.51	6.65	259	273	262	238	218
Chinese	CHI-ALI-MS-4-02	02	4	cleft	subject	08	liang2	object 1	6.65	6.85	203	189	186	189	191
Chinese	CHI-ALI-MS-4-02	02	4	cleft	subject	09	mian4	object 2	6.85	7.05	196	196	190	182	185
Chinese	CHI-ALI-MS-4-02	02	4	cleft	subject	10	le0	no aoi	7.05	7.14	188	190	192	#N/A	#N/A
Chinese	CHI-ALI-MS-4-03	03	4	cleft	subject	02	bu2	no aoi	4.72	4.83	#N/A	142	146	147	146
Chinese	CHI-ALI-MS-4-03	03	4	cleft	subject	03	dui4	no aoi	4.83	5.03	158	161	151	140	128
Chinese	CHI-ALI-MS-4-03	03	4	cleft	subject	04	shi4	no aoi	5.03	5.26	124	#N/A	153	138	130
Chinese	CHI-ALI-MS-4-03	03	4	cleft	subject	05	liu2	subject 1	5.26	5.41	130	131	134	141	148
Chinese	CHI-ALI-MS-4-03	03	4	cleft	subject	06	lin2	subject 2	5.41	5.61	150	145	136	141	147
Chinese	CHI-ALI-MS-4-03	03	4	cleft	subject	07	zuo4	no aoi	5.61	5.79	154	161	149	134	122
Chinese	CHI-ALI-MS-4-03	03	4	cleft	subject	08	liang2	object 1	5.79	5.92	118	115	112	110	112
Chinese	CHI-ALI-MS-4-03	03	4	cleft	subject	09	mian4	object 2	5.92	6.12	119	122	116	111	108
Chinese	CHI-ALI-MS-4-03	03	4	cleft	subject	10	le0	no aoi	6.12	6.22	108	107	107	#N/A	#N/A
Chinese	CHI-ALI-MS-4-04	04	4	cleft	subject	02	bu2	no aoi	4.4	4.52	#N/A	259	246	224	226
Chinese	CHI-ALI-MS-4-04	04	4	cleft	subject	03	dui4	no aoi	4.52	4.74	270	249	240	224	226
Chinese	CHI-ALI-MS-4-04	04	4	cleft	subject	04	shi4	no aoi	4.74	4.87	222	#N/A	#N/A	254	245
Chinese	CHI-ALI-MS-4-04	04	4	cleft	subject	05	liu2	subject 1	4.87	5.05	221	227	234	246	270
Chinese	CHI-ALI-MS-4-04	04	4	cleft	subject	06	lin2	subject 2	5.05	5.25	283	266	242	242	260
Chinese	CHI-ALI-MS-4-04	04	4	cleft	subject	07	zuo4	no aoi	5.25	5.4	271	310	314	295	269
Chinese	CHI-ALI-MS-4-04	04	4	cleft	subject	08	liang2	object 1	5.4	5.58	247	214	194	191	198
Chinese	CHI-ALI-MS-4-04	04	4	cleft	subject	09	mian4	object 2	5.58	5.79	202	201	197	191	#N/A
Chinese	CHI-ALI-MS-4-04	04	4	cleft	subject	10	le0	no aoi	5.79	5.94	#N/A	#N/A	#N/A	215	212
Chinese	CHI-ALI-MS-4-05	05	4	cleft	subject	02	bu2	no aoi	5.15	5.25	#N/A	249	242	225	231
Chinese	CHI-ALI-MS-4-05	05	4	cleft	subject	03	dui4	no aoi	5.25	5.46	253	242	227	209	210
Chinese	CHI-ALI-MS-4-05	05	4	cleft	subject	04	shi4	no aoi	5.46	5.59	217	#N/A	#N/A	253	225
Chinese	CHI-ALI-MS-4-05	05	4	cleft	subject	05	liu2	subject 1	5.59	5.79	218	221	224	239	243
Chinese	CHI-ALI-MS-4-05	05	4	cleft	subject	06	lin2	subject 2	5.79	5.97	236	226	233	243	245
Chinese	CHI-ALI-MS-4-05	05	4	cleft	subject	07	zuo4	no aoi	5.97	6.07	#N/A	#N/A	261	240	221
Chinese	CHI-ALI-MS-4-05	05	4	cleft	subject	08	liang2	object 1	6.07	6.27	211	196	178	175	174
Chinese	CHI-ALI-MS-4-05	05	4	cleft	subject	09	mian4	object 2	6.27	6.56	181	185	177	175	190
Chinese	CHI-ALI-MS-4-05	05	4	cleft	subject	10	le0	no aoi	6.56	6.64	203	206	208	210	#N/A
Chinese	CHI-ALI-MS-4-06	06	4	cleft	subject	02	bu2	no aoi	4.23	4.38	#N/A	125	125	134	142
Chinese	CHI-ALI-MS-4-06	06	4	cleft	subject	03	dui4	no aoi	4.38	4.6	168	151	120	#N/A	136
Chinese	CHI-ALI-MS-4-06	06	4	cleft	subject	04	shi4	no aoi	4.6	4.8	135	#N/A	#N/A	140	126
Chinese	CHI-ALI-MS-4-06	06	4	cleft	subject	05	liu2	subject 1	4.8	4.97	120	123	134	154	166
Chinese	CHI-ALI-MS-4-06	06	4	cleft	subject	06	lin2	subject 2	4.97	5.12	158	146	151	173	188
Chinese	CHI-ALI-MS-4-06	06	4	cleft	subject	07	zuo4	no aoi	5.12	5.26	194	200	184	149	123
Chinese	CHI-ALI-MS-4-06	06	4	cleft	subject	08	liang2	object 1	5.26	5.44	110	106	98	97	104
Chinese	CHI-ALI-MS-4-06	06	4	cleft	subject	09	mian4	object 2	5.44	5.64	113	115	109	103	97
Chinese	CHI-ALI-MS-4-06	06	4	cleft	subject	10	le0	no aoi	5.64	5.74	74	#N/A	#N/A	#N/A	71
Chinese	CHI-ALI-MS-4-07	07	4	cleft	subject	02	bu2	no aoi	4.73	4.83	137	131	124	120	118
Chinese	CHI-ALI-MS-4-07	07	4	cleft	subject	03	dui4	no aoi	4.83	5.05	146	149	142	135	130
Chinese	CHI-ALI-MS-4-07	07	4	cleft	subject	04	shi4	no aoi	5.05	5.19	#N/A	#N/A	#N/A	152	138
Chinese	CHI-ALI-MS-4-07	07	4	cleft	subject	05	liu2	subject 1	5.19	5.34	132	128	123	131	143
Chinese	CHI-ALI-MS-4-07	07	4	cleft	subject	06	lin2	subject 2	5.34	5.54	146	140	127	130	141
Chinese	CHI-ALI-MS-4-07	07	4	cleft	subject	07	zuo4	no aoi	5.54	5.65	143	158	156	149	140
Chinese	CHI-ALI-MS-4-07	07	4	cleft	subject	08	liang2	object 1	5.65	5.82	132	125	113	104	102
Chinese	CHI-ALI-MS-4-07	07	4	cleft	subject	09	mian4	object 2	5.82	5.99	106	110	111	106	99
Chinese	CHI-ALI-MS-4-07	07	4	cleft	subject	10	le0	no aoi	5.99	6.08	#N/A	#N/A	#N/A	#N/A	#N/A
Chinese	CHI-ALI-MS-4-08	08	4	cleft	subject	02	bu2	no aoi	4.07	4.21	#N/A	249	252	243	229
Chinese	CHI-ALI-MS-4-08	08	4	cleft	subject	03	dui4	no aoi	4.21	4.41	268	283	261	240	230
Chinese	CHI-ALI-MS-4-08	08	4	cleft	subject	04	shi4	no aoi	4.41	4.57	223	#N/A	#N/A	274	259
Chinese	CHI-ALI-MS-4-08	08	4	cleft	subject	05	liu2	subject 1	4.57	4.78	241	244	253	283	289
Chinese	CHI-ALI-MS-4-08	08	4	cleft	subject	06	lin2	subject 2	4.78	4.92	267	256	259	270	280
Chinese	CHI-ALI-MS-4-08	08	4	cleft	subject	07	zuo4	no aoi	4.92	5.08	279	302	281	255	238
Chinese	CHI-ALI-MS-4-08	08	4	cleft	subject	08	liang2	object 1	5.08	5.26	224	202	193	196	203
Chinese	CHI-ALI-MS-4-08	08	4	cleft	subject	09	mian4	object 2	5.26	5.39	209	206	200	194	193
Chinese	CHI-ALI-MS-4-08	08	4	cleft	subject	10	le0	no aoi	5.39	5.55	213	237	234	230	#N/A
Chinese	CHI-ALI-MS-4-09	09	4	cleft	subject	02	bu2	no aoi	3.83	3.92	#N/A	238	232	220	222
Chinese	CHI-ALI-MS-4-09	09	4	cleft	subject	03	dui4	no aoi	3.92	4.13	250	249	237	220	221
Chinese	CHI-ALI-MS-4-09	09	4	cleft	subject	04	shi4	no aoi	4.13	4.25	226	#N/A	#N/A	263	245
Chinese	CHI-ALI-MS-4-09	09	4	cleft	subject	05	liu2	subject 1	4.25	4.37	231	225	222	225	233
Chinese	CHI-ALI-MS-4-09	09	4	cleft	subject	06	lin2	subject 2	4.37	4.57	240	253	261	271	283
Chinese	CHI-ALI-MS-4-09	09	4	cleft	subject	07	zuo4	no aoi	4.57	4.67	#N/A	301	290	271	250
Chinese	CHI-ALI-MS-4-09	09	4	cleft	subject	08	liang2	object 1	4.67	4.86	222	203	192	188	191
Chinese	CHI-ALI-MS-4-09	09	4	cleft	subject	09	mian4	object 2	4.86	5.05	194	194	196	191	183
Chinese	CHI-ALI-MS-4-09	09	4	cleft	subject	10	le0	no aoi	5.05	5.24	184	186	187	#N/A	#N/A
Chinese	CHI-ALI-MS-4-10	10	4	cleft	subject	02	bu2	no aoi	4.27	4.43	#N/A	239	221	224	235
Chinese	CHI-ALI-MS-4-10	10	4	cleft	subject	03	dui4	no aoi	4.43	4.66	268	270	253	231	226
Chinese	CHI-ALI-MS-4-10	10	4	cleft	subject	04	shi4	no aoi	4.66	4.81	#N/A	#N/A	251	242	233
Chinese	CHI-ALI-MS-4-10	10	4	cleft	subject	05	liu2	subject 1	4.81	4.96	226	224	225	235	245
Chinese	CHI-ALI-MS-4-10	10	4	cleft	subject	06	lin2	subject 2	4.96	5.15	251	241	225	224	237
Chinese	CHI-ALI-MS-4-10	10	4	cleft	subject	07	zuo4	no aoi	5.15	5.27	#N/A	278	267	246	234
Chinese	CHI-ALI-MS-4-10	10	4	cleft	subject	08	liang2	object 1	5.27	5.44	222	209	199	196	193
Chinese	CHI-ALI-MS-4-10	10	4	cleft	subject	09	mian4	object 2	5.44	5.67	197	197	194	193	197
Chinese	CHI-ALI-MS-4-10	10	4	cleft	subject	10	le0	no aoi	5.67	5.85	203	212	226	226	#N/A
Chinese	CHI-ALI-MS-4-11	11	4	cleft	subject	02	bu2	no aoi	4.91	5.05	#N/A	205	208	209	202
Chinese	CHI-ALI-MS-4-11	11	4	cleft	subject	03	dui4	no aoi	5.05	5.34	218	221	203	185	224
Chinese	CHI-ALI-MS-4-11	11	4	cleft	subject	04	shi4	no aoi	5.34	5.57	224	#N/A	236	232	226
Chinese	CHI-ALI-MS-4-11	11	4	cleft	subject	05	liu2	subject 1	5.57	5.75	220	216	229	246	249
Chinese	CHI-ALI-MS-4-11	11	4	cleft	subject	06	lin2	subject 2	5.75	5.93	239	221	213	226	236
Chinese	CHI-ALI-MS-4-11	11	4	cleft	subject	07	zuo4	no aoi	5.93	6.07	241	263	253	238	221
Chinese	CHI-ALI-MS-4-11	11	4	cleft	subject	08	liang2	object 1	6.07	6.27	200	177	167	166	172
Chinese	CHI-ALI-MS-4-11	11	4	cleft	subject	09	mian4	object 2	6.27	6.52	175	175	171	165	165
Chinese	CHI-ALI-MS-4-11	11	4	cleft	subject	10	le0	no aoi	6.52	6.71	163	162	#N/A	#N/A	#N/A
Chinese	CHI-ALI-MS-4-12	12	4	cleft	subject	02	bu2	no aoi	4.05	4.13	#N/A	100	103	102	99
Chinese	CHI-ALI-MS-4-12	12	4	cleft	subject	03	dui4	no aoi	4.13	4.3	103	105	99	#N/A	#N/A
Chinese	CHI-ALI-MS-4-12	12	4	cleft	subject	04	shi4	no aoi	4.3	4.49	#N/A	#N/A	#N/A	107	102
Chinese	CHI-ALI-MS-4-12	12	4	cleft	subject	05	liu2	subject 1	4.49	4.63	104	109	115	123	129
Chinese	CHI-ALI-MS-4-12	12	4	cleft	subject	06	lin2	subject 2	4.63	4.78	129	125	127	133	133
Chinese	CHI-ALI-MS-4-12	12	4	cleft	subject	07	zuo4	no aoi	4.78	4.92	132	132	121	#N/A	#N/A
Chinese	CHI-ALI-MS-4-12	12	4	cleft	subject	08	liang2	object 1	4.92	5.07	#N/A	#N/A	#N/A	#N/A	78
Chinese	CHI-ALI-MS-4-12	12	4	cleft	subject	09	mian4	object 2	5.07	5.26	77	75	#N/A	#N/A	#N/A
Chinese	CHI-ALI-MS-4-12	12	4	cleft	subject	10	le0	no aoi	5.26	5.34	#N/A	#N/A	#N/A	#N/A	#N/A
Chinese	CHI-ALI-MS-4-13	13	4	cleft	subject	02	bu2	no aoi	4.83	4.93	#N/A	94	98	#N/A	#N/A
Chinese	CHI-ALI-MS-4-13	13	4	cleft	subject	03	dui4	no aoi	4.93	5.11	109	103	96	86	#N/A
Chinese	CHI-ALI-MS-4-13	13	4	cleft	subject	04	shi4	no aoi	5.3	5.42	#N/A	#N/A	#N/A	#N/A	94
Chinese	CHI-ALI-MS-4-13	13	4	cleft	subject	05	liu2	subject 1	5.42	5.58	95	95	96	99	103
Chinese	CHI-ALI-MS-4-13	13	4	cleft	subject	06	lin2	subject 2	5.58	5.78	104	101	95	97	103
Chinese	CHI-ALI-MS-4-13	13	4	cleft	subject	07	zuo4	no aoi	5.78	5.91	105	110	106	100	92
Chinese	CHI-ALI-MS-4-13	13	4	cleft	subject	08	liang2	object 1	5.91	6.06	89	84	77	77	80
Chinese	CHI-ALI-MS-4-13	13	4	cleft	subject	09	mian4	object 2	6.06	6.22	86	85	82	76	70
Chinese	CHI-ALI-MS-4-13	13	4	cleft	subject	10	le0	no aoi	6.22	6.36	67	67	64	61	#N/A
Chinese	CHI-ALI-MS-4-14	14	4	cleft	subject	02	bu2	no aoi	3.97	4.09	#N/A	243	223	213	219
Chinese	CHI-ALI-MS-4-14	14	4	cleft	subject	03	dui4	no aoi	4.09	4.37	258	263	242	213	212
Chinese	CHI-ALI-MS-4-14	14	4	cleft	subject	04	shi4	no aoi	4.37	4.5	224	#N/A	#N/A	223	209
Chinese	CHI-ALI-MS-4-14	14	4	cleft	subject	05	liu2	subject 1	4.5	4.68	206	206	204	212	227
Chinese	CHI-ALI-MS-4-14	14	4	cleft	subject	06	lin2	subject 2	4.68	4.89	235	228	207	206	226
Chinese	CHI-ALI-MS-4-14	14	4	cleft	subject	07	zuo4	no aoi	4.89	5.02	244	287	279	260	236
Chinese	CHI-ALI-MS-4-14	14	4	cleft	subject	08	liang2	object 1	5.02	5.23	214	198	189	187	191
Chinese	CHI-ALI-MS-4-14	14	4	cleft	subject	09	mian4	object 2	5.23	5.42	199	199	194	192	214
Chinese	CHI-ALI-MS-4-14	14	4	cleft	subject	10	le0	no aoi	5.42	5.58	#N/A	#N/A	#N/A	#N/A	#N/A
Chinese	CHI-ALI-MS-4-15	15	4	cleft	subject	02	bu2	no aoi	4.36	4.47	#N/A	#N/A	136	132	127
Chinese	CHI-ALI-MS-4-15	15	4	cleft	subject	03	dui4	no aoi	4.47	4.66	133	140	130	116	107
Chinese	CHI-ALI-MS-4-15	15	4	cleft	subject	04	shi4	no aoi	4.66	4.83	#N/A	#N/A	#N/A	145	129
Chinese	CHI-ALI-MS-4-15	15	4	cleft	subject	05	liu2	subject 1	4.83	5.01	121	122	126	138	152
Chinese	CHI-ALI-MS-4-15	15	4	cleft	subject	06	lin2	subject 2	5.01	5.21	150	139	136	151	164
Chinese	CHI-ALI-MS-4-15	15	4	cleft	subject	07	zuo4	no aoi	5.21	5.35	#N/A	#N/A	157	136	124
Chinese	CHI-ALI-MS-4-15	15	4	cleft	subject	08	liang2	object 1	5.35	5.51	117	113	111	113	122
Chinese	CHI-ALI-MS-4-15	15	4	cleft	subject	09	mian4	object 2	5.51	5.67	120	118	116	117	122
Chinese	CHI-ALI-MS-4-15	15	4	cleft	subject	10	le0	no aoi	5.67	5.75	#N/A	#N/A	#N/A	#N/A	#N/A
Chinese	CHI-ALI-MS-4-16	16	4	cleft	subject	02	bu2	no aoi	3.66	3.75	#N/A	163	162	158	153
Chinese	CHI-ALI-MS-4-16	16	4	cleft	subject	03	dui4	no aoi	3.75	3.96	162	172	160	137	118
Chinese	CHI-ALI-MS-4-16	16	4	cleft	subject	04	shi4	no aoi	3.96	4.16	149	164	#N/A	174	164
Chinese	CHI-ALI-MS-4-16	16	4	cleft	subject	05	liu2	subject 1	4.16	4.35	155	153	158	173	183
Chinese	CHI-ALI-MS-4-16	16	4	cleft	subject	06	lin2	subject 2	4.35	4.52	181	168	162	167	174
Chinese	CHI-ALI-MS-4-16	16	4	cleft	subject	07	zuo4	no aoi	4.52	4.69	177	184	173	154	141
Chinese	CHI-ALI-MS-4-16	16	4	cleft	subject	08	liang2	object 1	4.69	4.87	134	126	123	125	132
Chinese	CHI-ALI-MS-4-16	16	4	cleft	subject	09	mian4	object 2	4.87	5.08	140	141	132	116	104
Chinese	CHI-ALI-MS-4-16	16	4	cleft	subject	10	le0	no aoi	5.08	5.23	103	#N/A	#N/A	#N/A	#N/A
Chinese	CHI-ALI-UO-1-01	01	1	canonical	object	02	bu2	no aoi	4.36	4.45	113	112	115	120	126
Chinese	CHI-ALI-UO-1-01	01	1	canonical	object	03	dui4	no aoi	4.45	4.61	133	131	153	165	#N/A
Chinese	CHI-ALI-UO-1-01	01	1	canonical	object	04	niu2	subject 1	4.74	4.93	94	102	110	117	126
Chinese	CHI-ALI-UO-1-01	01	1	canonical	object	05	meng2	subject 2	4.93	5.12	133	136	138	135	122
Chinese	CHI-ALI-UO-1-01	01	1	canonical	object	06	mai3	no aoi	5.12	5.25	115	#N/A	#N/A	#N/A	#N/A
Chinese	CHI-ALI-UO-1-01	01	1	canonical	object	07	niu2	object 1	5.25	5.46	90	90	99	108	124
Chinese	CHI-ALI-UO-1-01	01	1	canonical	object	08	rou4	object 2	5.46	5.67	195	201	196	176	161
Chinese	CHI-ALI-UO-1-01	01	1	canonical	object	09	le0	no aoi	5.67	5.79	#N/A	#N/A	#N/A	#N/A	#N/A
Chinese	CHI-ALI-UO-1-02	02	1	canonical	object	02	bu2	no aoi	4.17	4.28	#N/A	251	256	244	232
Chinese	CHI-ALI-UO-1-02	02	1	canonical	object	03	dui4	no aoi	4.28	4.53	265	289	257	221	210
Chinese	CHI-ALI-UO-1-02	02	1	canonical	object	04	niu2	subject 1	4.53	4.69	209	213	219	228	237
Chinese	CHI-ALI-UO-1-02	02	1	canonical	object	05	meng2	subject 2	4.69	4.86	248	259	263	264	262
Chinese	CHI-ALI-UO-1-02	02	1	canonical	object	06	mai3	no aoi	4.86	5.02	258	236	214	202	196
Chinese	CHI-ALI-UO-1-02	02	1	canonical	object	07	niu2	object 1	5.02	5.2	196	195	193	189	193
Chinese	CHI-ALI-UO-1-02	02	1	canonical	object	08	rou4	object 2	5.2	5.41	206	226	245	248	229
Chinese	CHI-ALI-UO-1-02	02	1	canonical	object	09	le0	no aoi	5.41	5.62	199	174	173	208	197
Chinese	CHI-ALI-UO-1-03	03	1	canonical	object	02	bu2	no aoi	4.08	4.17	#N/A	#N/A	131	127	130
Chinese	CHI-ALI-UO-1-03	03	1	canonical	object	03	dui4	no aoi	4.17	4.42	147	149	137	127	125
Chinese	CHI-ALI-UO-1-03	03	1	canonical	object	04	niu2	subject 1	4.56	4.75	127	123	128	139	151
Chinese	CHI-ALI-UO-1-03	03	1	canonical	object	05	meng2	subject 2	4.75	4.95	159	153	145	148	153
Chinese	CHI-ALI-UO-1-03	03	1	canonical	object	06	mai3	no aoi	4.95	5.13	152	140	120	107	103
Chinese	CHI-ALI-UO-1-03	03	1	canonical	object	07	niu2	object 1	5.13	5.27	107	110	112	117	127
Chinese	CHI-ALI-UO-1-03	03	1	canonical	object	08	rou4	object 2	5.27	5.5	150	177	178	151	120
Chinese	CHI-ALI-UO-1-03	03	1	canonical	object	09	le0	no aoi	5.5	5.58	109	#N/A	#N/A	#N/A	144
Chinese	CHI-ALI-UO-1-04	04	1	canonical	object	02	bu2	no aoi	3.38	3.54	#N/A	258	255	237	226
Chinese	CHI-ALI-UO-1-04	04	1	canonical	object	03	dui4	no aoi	3.54	3.78	264	243	222	213	212
Chinese	CHI-ALI-UO-1-04	04	1	canonical	object	04	niu2	subject 1	3.78	3.9	214	216	216	219	228
Chinese	CHI-ALI-UO-1-04	04	1	canonical	object	05	meng2	subject 2	3.9	4.06	242	254	262	270	274
Chinese	CHI-ALI-UO-1-04	04	1	canonical	object	06	mai3	no aoi	4.06	4.23	276	265	226	206	211
Chinese	CHI-ALI-UO-1-04	04	1	canonical	object	07	niu2	object 1	4.23	4.42	210	203	#N/A	186	198
Chinese	CHI-ALI-UO-1-04	04	1	canonical	object	08	rou4	object 2	4.42	4.66	219	281	288	261	217
Chinese	CHI-ALI-UO-1-04	04	1	canonical	object	09	le0	no aoi	4.66	4.79	#N/A	#N/A	219	215	211
Chinese	CHI-ALI-UO-1-05	05	1	canonical	object	02	bu2	no aoi	3.43	3.51	#N/A	261	250	228	219
Chinese	CHI-ALI-UO-1-05	05	1	canonical	object	03	dui4	no aoi	3.51	3.84	244	210	186	183	203
Chinese	CHI-ALI-UO-1-05	05	1	canonical	object	04	niu2	subject 1	3.84	4.05	216	212	220	236	250
Chinese	CHI-ALI-UO-1-05	05	1	canonical	object	05	meng2	subject 2	4.05	4.23	254	257	256	256	255
Chinese	CHI-ALI-UO-1-05	05	1	canonical	object	06	mai3	no aoi	4.23	4.37	248	234	215	203	196
Chinese	CHI-ALI-UO-1-05	05	1	canonical	object	07	niu2	object 1	4.37	4.6	192	192	192	206	236
Chinese	CHI-ALI-UO-1-05	05	1	canonical	object	08	rou4	object 2	4.6	4.72	249	245	233	216	199
Chinese	CHI-ALI-UO-1-05	05	1	canonical	object	09	le0	no aoi	4.72	4.91	184	184	192	203	201
Chinese	CHI-ALI-UO-1-06	06	1	canonical	object	02	bu2	no aoi	4.23	4.33	#N/A	140	136	138	142
Chinese	CHI-ALI-UO-1-06	06	1	canonical	object	03	dui4	no aoi	4.33	4.47	155	161	149	127	113
Chinese	CHI-ALI-UO-1-06	06	1	canonical	object	04	niu2	subject 1	4.66	4.78	137	126	126	131	136
Chinese	CHI-ALI-UO-1-06	06	1	canonical	object	05	meng2	subject 2	4.78	4.95	142	148	150	152	147
Chinese	CHI-ALI-UO-1-06	06	1	canonical	object	06	mai3	no aoi	4.95	5.1	133	118	108	105	104
Chinese	CHI-ALI-UO-1-06	06	1	canonical	object	07	niu2	object 1	5.1	5.25	106	109	111	116	128
Chinese	CHI-ALI-UO-1-06	06	1	canonical	object	08	rou4	object 2	5.25	5.43	147	167	170	161	#N/A
Chinese	CHI-ALI-UO-1-06	06	1	canonical	object	09	le0	no aoi	5.43	5.55	#N/A	#N/A	#N/A	#N/A	#N/A
Chinese	CHI-ALI-UO-1-07	07	1	canonical	object	02	bu2	no aoi	4.13	4.21	#N/A	143	140	129	121
Chinese	CHI-ALI-UO-1-07	07	1	canonical	object	03	dui4	no aoi	4.21	4.43	126	148	141	122	122
Chinese	CHI-ALI-UO-1-07	07	1	canonical	object	04	niu2	subject 1	4.43	4.61	121	124	126	131	143
Chinese	CHI-ALI-UO-1-07	07	1	canonical	object	05	meng2	subject 2	4.61	4.72	156	163	166	167	169
Chinese	CHI-ALI-UO-1-07	07	1	canonical	object	06	mai3	no aoi	4.72	4.85	162	144	124	114	115
Chinese	CHI-ALI-UO-1-07	07	1	canonical	object	07	niu2	object 1	4.85	5	115	111	107	110	117
Chinese	CHI-ALI-UO-1-07	07	1	canonical	object	08	rou4	object 2	5	5.21	138	161	160	136	116
Chinese	CHI-ALI-UO-1-07	07	1	canonical	object	09	le0	no aoi	5.21	5.31	#N/A	#N/A	#N/A	#N/A	#N/A
Chinese	CHI-ALI-UO-1-08	08	1	canonical	object	02	bu2	no aoi	4.08	4.22	#N/A	242	241	241	243
Chinese	CHI-ALI-UO-1-08	08	1	canonical	object	03	dui4	no aoi	4.22	4.51	306	277	226	216	230
Chinese	CHI-ALI-UO-1-08	08	1	canonical	object	04	niu2	subject 1	4.51	4.7	234	241	252	260	268
Chinese	CHI-ALI-UO-1-08	08	1	canonical	object	05	meng2	subject 2	4.7	4.89	273	284	289	290	290
Chinese	CHI-ALI-UO-1-08	08	1	canonical	object	06	mai3	no aoi	4.89	5.08	279	240	207	196	194
Chinese	CHI-ALI-UO-1-08	08	1	canonical	object	07	niu2	object 1	5.08	5.26	197	192	187	189	208
Chinese	CHI-ALI-UO-1-08	08	1	canonical	object	08	rou4	object 2	5.26	5.46	248	288	299	278	231
Chinese	CHI-ALI-UO-1-08	08	1	canonical	object	09	le0	no aoi	5.46	5.63	212	#N/A	#N/A	#N/A	#N/A
Chinese	CHI-ALI-UO-1-09	09	1	canonical	object	02	bu2	no aoi	3.44	3.53	#N/A	271	255	227	215
Chinese	CHI-ALI-UO-1-09	09	1	canonical	object	03	dui4	no aoi	3.53	3.73	235	269	267	247	231
Chinese	CHI-ALI-UO-1-09	09	1	canonical	object	04	niu2	subject 1	3.73	3.86	224	222	223	228	234
Chinese	CHI-ALI-UO-1-09	09	1	canonical	object	05	meng2	subject 2	3.86	3.99	242	254	264	268	270
Chinese	CHI-ALI-UO-1-09	09	1	canonical	object	06	mai3	no aoi	3.99	4.11	264	249	228	207	195
Chinese	CHI-ALI-UO-1-09	09	1	canonical	object	07	niu2	object 1	4.11	4.27	194	196	198	202	211
Chinese	CHI-ALI-UO-1-09	09	1	canonical	object	08	rou4	object 2	4.27	4.48	233	255	259	241	212
Chinese	CHI-ALI-UO-1-09	09	1	canonical	object	09	le0	no aoi	4.48	4.71	188	179	#N/A	211	209
Chinese	CHI-ALI-UO-1-10	10	1	canonical	object	02	bu2	no aoi	3.56	3.7	258	242	235	232	232
Chinese	CHI-ALI-UO-1-10	10	1	canonical	object	03	dui4	no aoi	3.7	3.94	269	258	246	230	217
Chinese	CHI-ALI-UO-1-10	10	1	canonical	object	04	niu2	subject 1	3.94	4.15	217	228	226	220	222
Chinese	CHI-ALI-UO-1-10	10	1	canonical	object	05	meng2	subject 2	4.15	4.34	225	232	235	237	236
Chinese	CHI-ALI-UO-1-10	10	1	canonical	object	06	mai3	no aoi	4.34	4.51	230	219	208	203	200
Chinese	CHI-ALI-UO-1-10	10	1	canonical	object	07	niu2	object 1	4.51	4.68	199	199	200	200	203
Chinese	CHI-ALI-UO-1-10	10	1	canonical	object	08	rou4	object 2	4.68	4.91	210	222	223	218	209
Chinese	CHI-ALI-UO-1-10	10	1	canonical	object	09	le0	no aoi	4.91	5.1	#N/A	234	234	237	#N/A
Chinese	CHI-ALI-UO-1-11	11	1	canonical	object	02	bu2	no aoi	3.9	4.01	#N/A	207	205	201	195
Chinese	CHI-ALI-UO-1-11	11	1	canonical	object	03	dui4	no aoi	4.01	4.29	203	209	201	184	204
Chinese	CHI-ALI-UO-1-11	11	1	canonical	object	04	niu2	subject 1	4.29	4.52	201	201	209	220	237
Chinese	CHI-ALI-UO-1-11	11	1	canonical	object	05	meng2	subject 2	4.52	4.7	241	246	246	247	249
Chinese	CHI-ALI-UO-1-11	11	1	canonical	object	06	mai3	no aoi	4.7	4.88	247	234	208	191	184
Chinese	CHI-ALI-UO-1-11	11	1	canonical	object	07	niu2	object 1	4.88	5.09	185	185	186	195	210
Chinese	CHI-ALI-UO-1-11	11	1	canonical	object	08	rou4	object 2	5.09	5.36	234	260	258	228	196
Chinese	CHI-ALI-UO-1-11	11	1	canonical	object	09	le0	no aoi	5.36	5.5	187	#N/A	#N/A	#N/A	#N/A
Chinese	CHI-ALI-UO-1-13	13	1	canonical	object	02	bu2	no aoi	4.11	4.2	65	86	89	88	81
Chinese	CHI-ALI-UO-1-13	13	1	canonical	object	03	dui4	no aoi	4.2	4.39	79	95	92	83	81
Chinese	CHI-ALI-UO-1-13	13	1	canonical	object	04	niu2	subject 1	4.76	4.89	91	93	94	94	95
Chinese	CHI-ALI-UO-1-13	13	1	canonical	object	05	meng2	subject 2	4.89	5.06	97	100	100	101	104
Chinese	CHI-ALI-UO-1-13	13	1	canonical	object	06	mai3	no aoi	5.06	5.21	101	96	86	80	78
Chinese	CHI-ALI-UO-1-13	13	1	canonical	object	07	niu2	object 1	5.21	5.38	80	81	82	84	90
Chinese	CHI-ALI-UO-1-13	13	1	canonical	object	08	rou4	object 2	5.38	5.59	99	103	102	93	72
Chinese	CHI-ALI-UO-1-13	13	1	canonical	object	09	le0	no aoi	5.59	5.71	62	62	#N/A	#N/A	#N/A
Chinese	CHI-ALI-UO-1-14	14	1	canonical	object	02	bu2	no aoi	3.24	3.38	#N/A	258	233	226	232
Chinese	CHI-ALI-UO-1-14	14	1	canonical	object	03	dui4	no aoi	3.38	3.67	276	277	250	211	#N/A
Chinese	CHI-ALI-UO-1-14	14	1	canonical	object	04	niu2	subject 1	3.67	3.81	#N/A	216	208	206	213
Chinese	CHI-ALI-UO-1-14	14	1	canonical	object	05	meng2	subject 2	3.81	4	228	242	250	253	249
Chinese	CHI-ALI-UO-1-14	14	1	canonical	object	06	mai3	no aoi	4	4.13	241	220	199	191	187
Chinese	CHI-ALI-UO-1-14	14	1	canonical	object	07	niu2	object 1	4.13	4.3	185	185	186	186	190
Chinese	CHI-ALI-UO-1-14	14	1	canonical	object	08	rou4	object 2	4.3	4.55	206	242	251	226	#N/A
Chinese	CHI-ALI-UO-1-14	14	1	canonical	object	09	le0	no aoi	4.55	4.73	#N/A	#N/A	#N/A	#N/A	#N/A
Chinese	CHI-ALI-UO-1-15	15	1	canonical	object	02	bu2	no aoi	4.27	4.37	#N/A	145	140	134	130
Chinese	CHI-ALI-UO-1-15	15	1	canonical	object	03	dui4	no aoi	4.37	4.57	132	134	127	118	121
Chinese	CHI-ALI-UO-1-15	15	1	canonical	object	04	niu2	subject 1	4.57	4.75	124	127	132	135	139
Chinese	CHI-ALI-UO-1-15	15	1	canonical	object	05	meng2	subject 2	4.75	4.93	147	152	155	159	160
Chinese	CHI-ALI-UO-1-15	15	1	canonical	object	06	mai3	no aoi	4.93	5.11	158	146	125	115	117
Chinese	CHI-ALI-UO-1-15	15	1	canonical	object	07	niu2	object 1	5.11	5.28	119	121	122	125	133
Chinese	CHI-ALI-UO-1-15	15	1	canonical	object	08	rou4	object 2	5.28	5.49	141	152	141	127	128
Chinese	CHI-ALI-UO-1-15	15	1	canonical	object	09	le0	no aoi	5.49	5.6	#N/A	170	173	#N/A	#N/A
Chinese	CHI-ALI-UO-1-16	16	1	canonical	object	02	bu2	no aoi	3.36	3.45	#N/A	179	170	164	163
Chinese	CHI-ALI-UO-1-16	16	1	canonical	object	03	dui4	no aoi	3.45	3.73	167	171	151	126	#N/A
Chinese	CHI-ALI-UO-1-16	16	1	canonical	object	04	niu2	subject 1	4.02	4.2	165	163	165	172	182
Chinese	CHI-ALI-UO-1-16	16	1	canonical	object	05	meng2	subject 2	4.2	4.38	188	183	174	175	187
Chinese	CHI-ALI-UO-1-16	16	1	canonical	object	06	mai3	no aoi	4.38	4.52	192	183	157	133	122
Chinese	CHI-ALI-UO-1-16	16	1	canonical	object	07	niu2	object 1	4.52	4.69	120	118	117	124	140
Chinese	CHI-ALI-UO-1-16	16	1	canonical	object	08	rou4	object 2	4.69	4.94	162	183	183	145	110
Chinese	CHI-ALI-UO-1-16	16	1	canonical	object	09	le0	no aoi	4.94	5.14	99	#N/A	#N/A	#N/A	#N/A
Chinese	CHI-ALI-UO-2-01	01	2	canonical	object	02	bu2	no aoi	5.28	5.41	#N/A	99	102	103	103
Chinese	CHI-ALI-UO-2-01	01	2	canonical	object	03	dui4	no aoi	5.41	5.61	100	94	86	81	#N/A
Chinese	CHI-ALI-UO-2-01	01	2	canonical	object	04	mao2	subject 1	5.74	5.92	105	107	115	121	124
Chinese	CHI-ALI-UO-2-01	01	2	canonical	object	05	ling2	subject 2	5.92	6.12	124	121	124	126	126
Chinese	CHI-ALI-UO-2-01	01	2	canonical	object	06	wen4	no aoi	6.12	6.28	124	121	107	97	92
Chinese	CHI-ALI-UO-2-01	01	2	canonical	object	07	men2	object 1	6.28	6.44	91	92	98	107	117
Chinese	CHI-ALI-UO-2-01	01	2	canonical	object	08	wei4	object 2	6.44	6.69	132	145	134	#N/A	#N/A
Chinese	CHI-ALI-UO-2-01	01	2	canonical	object	09	le0	no aoi	6.69	6.82	#N/A	#N/A	#N/A	#N/A	#N/A
Chinese	CHI-ALI-UO-2-02	02	2	canonical	object	02	bu2	no aoi	4.71	4.82	#N/A	256	254	245	239
Chinese	CHI-ALI-UO-2-02	02	2	canonical	object	03	dui4	no aoi	4.82	5.06	269	272	243	214	200
Chinese	CHI-ALI-UO-2-02	02	2	canonical	object	04	mao2	subject 1	5.06	5.34	199	198	197	212	241
Chinese	CHI-ALI-UO-2-02	02	2	canonical	object	05	ling2	subject 2	5.34	5.55	248	239	229	229	234
Chinese	CHI-ALI-UO-2-02	02	2	canonical	object	06	wen4	no aoi	5.55	5.73	238	242	236	224	215
Chinese	CHI-ALI-UO-2-02	02	2	canonical	object	07	men2	object 1	5.73	5.96	205	187	176	176	200
Chinese	CHI-ALI-UO-2-02	02	2	canonical	object	08	wei4	object 2	5.96	6.17	228	236	222	200	180
Chinese	CHI-ALI-UO-2-02	02	2	canonical	object	09	le0	no aoi	6.17	6.3	169	150	141	#N/A	#N/A
Chinese	CHI-ALI-UO-2-03	03	2	canonical	object	02	bu2	no aoi	4.19	4.29	#N/A	#N/A	125	122	126
Chinese	CHI-ALI-UO-2-03	03	2	canonical	object	03	dui4	no aoi	4.29	4.57	140	141	132	127	126
Chinese	CHI-ALI-UO-2-03	03	2	canonical	object	04	mao2	subject 1	4.63	4.86	124	123	130	141	145
Chinese	CHI-ALI-UO-2-03	03	2	canonical	object	05	ling2	subject 2	4.86	5.08	138	135	138	144	146
Chinese	CHI-ALI-UO-2-03	03	2	canonical	object	06	wen4	no aoi	5.08	5.26	149	149	142	133	127
Chinese	CHI-ALI-UO-2-03	03	2	canonical	object	07	men2	object 1	5.26	5.44	124	123	123	128	138
Chinese	CHI-ALI-UO-2-03	03	2	canonical	object	08	wei4	object 2	5.44	5.62	148	153	145	132	125
Chinese	CHI-ALI-UO-2-03	03	2	canonical	object	09	le0	no aoi	5.62	5.73	122	124	127	131	133
Chinese	CHI-ALI-UO-2-04	04	2	canonical	object	02	bu2	no aoi	4.57	4.68	#N/A	249	229	214	215
Chinese	CHI-ALI-UO-2-04	04	2	canonical	object	03	dui4	no aoi	4.68	4.94	242	245	230	215	207
Chinese	CHI-ALI-UO-2-04	04	2	canonical	object	04	mao2	subject 1	4.94	5.14	210	212	213	220	240
Chinese	CHI-ALI-UO-2-04	04	2	canonical	object	05	ling2	subject 2	5.14	5.29	255	263	268	272	276
Chinese	CHI-ALI-UO-2-04	04	2	canonical	object	06	wen4	no aoi	5.29	5.5	284	286	271	246	227
Chinese	CHI-ALI-UO-2-04	04	2	canonical	object	07	men2	object 1	5.5	5.68	221	215	210	212	220
Chinese	CHI-ALI-UO-2-04	04	2	canonical	object	08	wei4	object 2	5.68	5.97	241	262	269	239	192
Chinese	CHI-ALI-UO-2-04	04	2	canonical	object	09	le0	no aoi	5.97	6.15	#N/A	#N/A	#N/A	226	223
Chinese	CHI-ALI-UO-2-05	05	2	canonical	object	02	bu2	no aoi	5.24	5.35	#N/A	210	188	187	#N/A
Chinese	CHI-ALI-UO-2-05	05	2	canonical	object	03	dui4	no aoi	5.35	5.54	217	199	179	152	#N/A
Chinese	CHI-ALI-UO-2-05	05	2	canonical	object	04	mao2	subject 1	5.85	6.01	244	222	226	240	256
Chinese	CHI-ALI-UO-2-05	05	2	canonical	object	05	ling2	subject 2	6.01	6.37	257	242	263	263	#N/A
Chinese	CHI-ALI-UO-2-05	05	2	canonical	object	06	wen4	no aoi	6.37	6.52	328	313	293	269	251
Chinese	CHI-ALI-UO-2-05	05	2	canonical	object	07	men2	object 1	6.52	6.78	232	209	190	201	250
Chinese	CHI-ALI-UO-2-05	05	2	canonical	object	08	wei4	object 2	6.78	6.97	320	331	318	271	198
Chinese	CHI-ALI-UO-2-05	05	2	canonical	object	09	le0	no aoi	6.97	7.13	168	156	158	#N/A	#N/A
Chinese	CHI-ALI-UO-2-06	06	2	canonical	object	02	bu2	no aoi	4.49	4.6	#N/A	123	123	125	127
Chinese	CHI-ALI-UO-2-06	06	2	canonical	object	03	dui4	no aoi	4.6	4.74	146	160	153	135	105
Chinese	CHI-ALI-UO-2-06	06	2	canonical	object	04	mao2	subject 1	4.91	5.08	134	122	124	137	146
Chinese	CHI-ALI-UO-2-06	06	2	canonical	object	05	ling2	subject 2	5.08	5.26	145	139	139	143	147
Chinese	CHI-ALI-UO-2-06	06	2	canonical	object	06	wen4	no aoi	5.26	5.47	149	141	123	108	103
Chinese	CHI-ALI-UO-2-06	06	2	canonical	object	07	men2	object 1	5.47	5.61	107	112	121	138	156
Chinese	CHI-ALI-UO-2-06	06	2	canonical	object	08	wei4	object 2	5.61	5.79	170	179	163	132	121
Chinese	CHI-ALI-UO-2-06	06	2	canonical	object	09	le0	no aoi	5.79	5.92	#N/A	#N/A	#N/A	#N/A	#N/A
Chinese	CHI-ALI-UO-2-07	07	2	canonical	object	02	bu2	no aoi	4.69	4.8	#N/A	136	128	120	123
Chinese	CHI-ALI-UO-2-07	07	2	canonical	object	03	dui4	no aoi	4.8	4.97	149	151	145	135	127
Chinese	CHI-ALI-UO-2-07	07	2	canonical	object	04	mao2	subject 1	5.11	5.24	139	132	131	136	138
Chinese	CHI-ALI-UO-2-07	07	2	canonical	object	05	ling2	subject 2	5.24	5.4	142	150	155	159	162
Chinese	CHI-ALI-UO-2-07	07	2	canonical	object	06	wen4	no aoi	5.4	5.55	168	167	156	140	127
Chinese	CHI-ALI-UO-2-07	07	2	canonical	object	07	men2	object 1	5.55	5.7	122	122	123	125	129
Chinese	CHI-ALI-UO-2-07	07	2	canonical	object	08	wei4	object 2	5.7	5.9	140	149	154	144	125
Chinese	CHI-ALI-UO-2-07	07	2	canonical	object	09	le0	no aoi	5.9	6.06	122	135	140	141	141
Chinese	CHI-ALI-UO-2-08	08	2	canonical	object	02	bu2	no aoi	4.34	4.46	#N/A	245	243	237	229
Chinese	CHI-ALI-UO-2-08	08	2	canonical	object	03	dui4	no aoi	4.46	4.79	265	261	225	208	217
Chinese	CHI-ALI-UO-2-08	08	2	canonical	object	04	mao2	subject 1	4.85	5.05	234	233	235	243	255
Chinese	CHI-ALI-UO-2-08	08	2	canonical	object	05	ling2	subject 2	5.05	5.24	253	257	257	263	267
Chinese	CHI-ALI-UO-2-08	08	2	canonical	object	06	wen4	no aoi	5.24	5.46	278	294	278	259	242
Chinese	CHI-ALI-UO-2-08	08	2	canonical	object	07	men2	object 1	5.46	5.64	233	226	219	220	227
Chinese	CHI-ALI-UO-2-08	08	2	canonical	object	08	wei4	object 2	5.64	5.86	244	250	237	212	206
Chinese	CHI-ALI-UO-2-08	08	2	canonical	object	09	le0	no aoi	5.86	6.02	223	#N/A	225	218	#N/A
Chinese	CHI-ALI-UO-2-09	09	2	canonical	object	02	bu2	no aoi	4.02	4.13	#N/A	#N/A	276	247	227
Chinese	CHI-ALI-UO-2-09	09	2	canonical	object	03	dui4	no aoi	4.13	4.37	275	263	238	214	190
Chinese	CHI-ALI-UO-2-09	09	2	canonical	object	04	mao2	subject 1	4.37	4.55	189	200	211	227	243
Chinese	CHI-ALI-UO-2-09	09	2	canonical	object	05	ling2	subject 2	4.55	4.73	247	259	265	268	267
Chinese	CHI-ALI-UO-2-09	09	2	canonical	object	06	wen4	no aoi	4.73	4.86	272	278	267	249	236
Chinese	CHI-ALI-UO-2-09	09	2	canonical	object	07	men2	object 1	4.86	5.05	223	215	214	218	229
Chinese	CHI-ALI-UO-2-09	09	2	canonical	object	08	wei4	object 2	5.05	5.26	248	260	247	223	206
Chinese	CHI-ALI-UO-2-09	09	2	canonical	object	09	le0	no aoi	5.26	5.42	209	#N/A	#N/A	#N/A	#N/A
Chinese	CHI-ALI-UO-2-10	10	2	canonical	object	02	bu2	no aoi	3.71	3.85	#N/A	252	235	233	235
Chinese	CHI-ALI-UO-2-10	10	2	canonical	object	03	dui4	no aoi	3.85	4.05	274	279	267	245	227
Chinese	CHI-ALI-UO-2-10	10	2	canonical	object	04	mao2	subject 1	4.05	4.23	220	219	222	225	233
Chinese	CHI-ALI-UO-2-10	10	2	canonical	object	05	ling2	subject 2	4.23	4.39	244	250	254	256	259
Chinese	CHI-ALI-UO-2-10	10	2	canonical	object	06	wen4	no aoi	4.39	4.56	262	260	250	236	225
Chinese	CHI-ALI-UO-2-10	10	2	canonical	object	07	men2	object 1	4.56	4.77	217	212	208	211	223
Chinese	CHI-ALI-UO-2-10	10	2	canonical	object	08	wei4	object 2	4.77	5.01	242	250	238	215	205
Chinese	CHI-ALI-UO-2-10	10	2	canonical	object	09	le0	no aoi	5.01	5.19	210	253	248	230	225
Chinese	CHI-ALI-UO-2-11	11	2	canonical	object	02	bu2	no aoi	5.23	5.36	212	211	208	202	198
Chinese	CHI-ALI-UO-2-11	11	2	canonical	object	03	dui4	no aoi	5.36	5.62	219	214	196	171	#N/A
Chinese	CHI-ALI-UO-2-11	11	2	canonical	object	04	mao2	subject 1	5.81	6	224	208	216	226	227
Chinese	CHI-ALI-UO-2-11	11	2	canonical	object	05	ling2	subject 2	6	6.16	234	241	245	249	252
Chinese	CHI-ALI-UO-2-11	11	2	canonical	object	06	wen4	no aoi	6.16	6.34	253	254	245	226	216
Chinese	CHI-ALI-UO-2-11	11	2	canonical	object	07	men2	object 1	6.34	6.54	210	208	202	206	219
Chinese	CHI-ALI-UO-2-11	11	2	canonical	object	08	wei4	object 2	6.54	6.75	237	254	254	232	192
Chinese	CHI-ALI-UO-2-11	11	2	canonical	object	09	le0	no aoi	6.75	6.95	169	161	#N/A	#N/A	#N/A
Chinese	CHI-ALI-UO-2-12	12	2	canonical	object	02	bu2	no aoi	4.18	4.28	#N/A	99	98	97	97
Chinese	CHI-ALI-UO-2-12	12	2	canonical	object	03	dui4	no aoi	4.28	4.47	#N/A	91	86	#N/A	#N/A
Chinese	CHI-ALI-UO-2-12	12	2	canonical	object	04	mao2	subject 1	4.66	4.84	94	99	106	115	122
Chinese	CHI-ALI-UO-2-12	12	2	canonical	object	05	ling2	subject 2	4.84	5.02	125	126	126	127	122
Chinese	CHI-ALI-UO-2-12	12	2	canonical	object	06	wen4	no aoi	5.02	5.16	121	123	116	105	101
Chinese	CHI-ALI-UO-2-12	12	2	canonical	object	07	men2	object 1	5.16	5.31	101	100	99	102	110
Chinese	CHI-ALI-UO-2-12	12	2	canonical	object	08	wei4	object 2	5.31	5.51	120	128	127	113	85
Chinese	CHI-ALI-UO-2-12	12	2	canonical	object	09	le0	no aoi	5.51	5.67	#N/A	#N/A	#N/A	#N/A	#N/A
Chinese	CHI-ALI-UO-2-13	13	2	canonical	object	02	bu2	no aoi	4.15	4.25	#N/A	#N/A	85	89	94
Chinese	CHI-ALI-UO-2-13	13	2	canonical	object	03	dui4	no aoi	4.25	4.44	104	105	95	86	86
Chinese	CHI-ALI-UO-2-13	13	2	canonical	object	04	mao2	subject 1	4.89	5.08	#N/A	90	88	93	95
Chinese	CHI-ALI-UO-2-13	13	2	canonical	object	05	ling2	subject 2	5.08	5.27	93	93	93	96	98
Chinese	CHI-ALI-UO-2-13	13	2	canonical	object	06	wen4	no aoi	5.27	5.41	100	100	97	91	86
Chinese	CHI-ALI-UO-2-13	13	2	canonical	object	07	men2	object 1	5.41	5.59	83	83	83	85	90
Chinese	CHI-ALI-UO-2-13	13	2	canonical	object	08	wei4	object 2	5.59	5.79	100	104	98	84	76
Chinese	CHI-ALI-UO-2-13	13	2	canonical	object	09	le0	no aoi	5.79	5.87	#N/A	#N/A	#N/A	#N/A	#N/A
Chinese	CHI-ALI-UO-2-14	14	2	canonical	object	02	bu2	no aoi	3.98	4.06	#N/A	238	228	230	240
Chinese	CHI-ALI-UO-2-14	14	2	canonical	object	03	dui4	no aoi	4.06	4.33	265	263	248	216	#N/A
Chinese	CHI-ALI-UO-2-14	14	2	canonical	object	04	mao2	subject 1	4.33	4.54	#N/A	212	196	192	204
Chinese	CHI-ALI-UO-2-14	14	2	canonical	object	05	ling2	subject 2	4.54	4.69	212	218	223	229	236
Chinese	CHI-ALI-UO-2-14	14	2	canonical	object	06	wen4	no aoi	4.69	4.87	246	247	232	212	202
Chinese	CHI-ALI-UO-2-14	14	2	canonical	object	07	men2	object 1	4.87	5.12	194	193	189	192	226
Chinese	CHI-ALI-UO-2-14	14	2	canonical	object	08	wei4	object 2	5.12	5.29	266	278	264	232	228
Chinese	CHI-ALI-UO-2-14	14	2	canonical	object	09	le0	no aoi	5.29	5.42	#N/A	#N/A	#N/A	#N/A	#N/A
Chinese	CHI-ALI-UO-2-15	15	2	canonical	object	02	bu2	no aoi	4.82	4.9	#N/A	#N/A	138	133	128
Chinese	CHI-ALI-UO-2-15	15	2	canonical	object	03	dui4	no aoi	4.9	5.12	130	131	121	113	117
Chinese	CHI-ALI-UO-2-15	15	2	canonical	object	04	mao2	subject 1	5.12	5.32	123	120	123	126	132
Chinese	CHI-ALI-UO-2-15	15	2	canonical	object	05	ling2	subject 2	5.32	5.45	137	141	142	141	142
Chinese	CHI-ALI-UO-2-15	15	2	canonical	object	06	wen4	no aoi	5.45	5.66	144	143	139	127	119
Chinese	CHI-ALI-UO-2-15	15	2	canonical	object	07	men2	object 1	5.66	5.86	118	117	117	120	126
Chinese	CHI-ALI-UO-2-15	15	2	canonical	object	08	wei4	object 2	5.86	6.01	133	138	139	129	120
Chinese	CHI-ALI-UO-2-15	15	2	canonical	object	09	le0	no aoi	6.01	6.15	122	123	124	#N/A	#N/A
Chinese	CHI-ALI-UO-2-16	16	2	canonical	object	02	bu2	no aoi	4.07	4.16	#N/A	158	157	153	149
Chinese	CHI-ALI-UO-2-16	16	2	canonical	object	03	dui4	no aoi	4.16	4.39	158	160	142	123	114
Chinese	CHI-ALI-UO-2-16	16	2	canonical	object	04	mao2	subject 1	4.55	4.74	162	150	148	157	168
Chinese	CHI-ALI-UO-2-16	16	2	canonical	object	05	ling2	subject 2	4.74	4.95	170	166	165	168	173
Chinese	CHI-ALI-UO-2-16	16	2	canonical	object	06	wen4	no aoi	4.95	5.13	177	170	158	147	139
Chinese	CHI-ALI-UO-2-16	16	2	canonical	object	07	men2	object 1	5.13	5.33	134	134	134	138	150
Chinese	CHI-ALI-UO-2-16	16	2	canonical	object	08	wei4	object 2	5.33	5.51	162	161	145	124	105
Chinese	CHI-ALI-UO-2-16	16	2	canonical	object	09	le0	no aoi	5.51	5.64	#N/A	#N/A	#N/A	#N/A	#N/A
Chinese	CHI-ALI-UO-3-01	01	3	canonical	object	02	bu2	no aoi	5.74	5.85	#N/A	107	108	111	113
Chinese	CHI-ALI-UO-3-01	01	3	canonical	object	03	dui4	no aoi	5.85	6.06	116	113	96	87	#N/A
Chinese	CHI-ALI-UO-3-01	01	3	canonical	object	04	luo2	subject 1	6.27	6.42	90	105	113	117	121
Chinese	CHI-ALI-UO-3-01	01	3	canonical	object	05	lan2	subject 2	6.42	6.56	123	123	123	123	124
Chinese	CHI-ALI-UO-3-01	01	3	canonical	object	06	xie3	no aoi	6.56	6.71	123	#N/A	#N/A	85	85
Chinese	CHI-ALI-UO-3-01	01	3	canonical	object	07	you2	object 1	6.71	6.86	87	89	95	104	116
Chinese	CHI-ALI-UO-3-01	01	3	canonical	object	08	jian4	object 2	6.86	7.01	127	129	122	#N/A	89
Chinese	CHI-ALI-UO-3-01	01	3	canonical	object	09	le0	no aoi	7.01	7.12	80	75	#N/A	#N/A	#N/A
Chinese	CHI-ALI-UO-3-02	02	3	canonical	object	02	bu2	no aoi	5.45	5.55	#N/A	254	243	225	227
Chinese	CHI-ALI-UO-3-02	02	3	canonical	object	03	dui4	no aoi	5.55	5.78	265	278	258	227	208
Chinese	CHI-ALI-UO-3-02	02	3	canonical	object	04	luo2	subject 1	5.78	5.93	205	211	215	225	235
Chinese	CHI-ALI-UO-3-02	02	3	canonical	object	05	lan2	subject 2	5.93	6.13	244	243	243	256	255
Chinese	CHI-ALI-UO-3-02	02	3	canonical	object	06	xie3	no aoi	6.13	6.32	#N/A	#N/A	225	199	192
Chinese	CHI-ALI-UO-3-02	02	3	canonical	object	07	you2	object 1	6.32	6.46	191	192	199	210	213
Chinese	CHI-ALI-UO-3-02	02	3	canonical	object	08	jian4	object 2	6.46	6.69	217	266	258	236	204
Chinese	CHI-ALI-UO-3-02	02	3	canonical	object	09	le0	no aoi	6.69	6.87	177	163	156	165	#N/A
Chinese	CHI-ALI-UO-3-03	03	3	canonical	object	02	bu2	no aoi	4.5	4.6	#N/A	130	131	132	132
Chinese	CHI-ALI-UO-3-03	03	3	canonical	object	03	dui4	no aoi	4.6	4.84	142	145	133	121	120
Chinese	CHI-ALI-UO-3-03	03	3	canonical	object	04	luo2	subject 1	4.84	5.03	120	115	120	130	140
Chinese	CHI-ALI-UO-3-03	03	3	canonical	object	05	lan2	subject 2	5.03	5.22	145	141	139	147	150
Chinese	CHI-ALI-UO-3-03	03	3	canonical	object	06	xie3	no aoi	5.22	5.39	147	#N/A	#N/A	115	107
Chinese	CHI-ALI-UO-3-03	03	3	canonical	object	07	you2	object 1	5.39	5.53	107	109	112	119	125
Chinese	CHI-ALI-UO-3-03	03	3	canonical	object	08	jian4	object 2	5.53	5.74	144	152	146	138	127
Chinese	CHI-ALI-UO-3-03	03	3	canonical	object	09	le0	no aoi	5.74	5.84	118	116	114	115	117
Chinese	CHI-ALI-UO-3-04	04	3	canonical	object	02	bu2	no aoi	4.76	4.88	#N/A	246	247	226	203
Chinese	CHI-ALI-UO-3-04	04	3	canonical	object	03	dui4	no aoi	4.88	5.17	218	227	214	200	198
Chinese	CHI-ALI-UO-3-04	04	3	canonical	object	04	luo2	subject 1	5.17	5.32	200	207	217	228	235
Chinese	CHI-ALI-UO-3-04	04	3	canonical	object	05	lan2	subject 2	5.32	5.5	252	261	276	297	297
Chinese	CHI-ALI-UO-3-04	04	3	canonical	object	06	xie3	no aoi	5.5	5.66	280	#N/A	253	222	200
Chinese	CHI-ALI-UO-3-04	04	3	canonical	object	07	you2	object 1	5.66	5.8	193	191	194	209	219
Chinese	CHI-ALI-UO-3-04	04	3	canonical	object	08	jian4	object 2	5.8	6.09	232	296	311	291	212
Chinese	CHI-ALI-UO-3-04	04	3	canonical	object	09	le0	no aoi	6.09	6.22	183	191	201	197	194
Chinese	CHI-ALI-UO-3-05	05	3	canonical	object	02	bu2	no aoi	4.54	4.64	#N/A	#N/A	202	183	182
Chinese	CHI-ALI-UO-3-05	05	3	canonical	object	03	dui4	no aoi	4.64	4.91	200	176	174	#N/A	202
Chinese	CHI-ALI-UO-3-05	05	3	canonical	object	04	luo2	subject 1	4.91	5.08	198	198	203	211	216
Chinese	CHI-ALI-UO-3-05	05	3	canonical	object	05	lan2	subject 2	5.08	5.22	219	224	235	248	245
Chinese	CHI-ALI-UO-3-05	05	3	canonical	object	06	xie3	no aoi	5.22	5.37	#N/A	#N/A	#N/A	#N/A	172
Chinese	CHI-ALI-UO-3-05	05	3	canonical	object	07	you2	object 1	5.37	5.5	161	154	153	160	168
Chinese	CHI-ALI-UO-3-05	05	3	canonical	object	08	jian4	object 2	5.5	5.69	#N/A	231	221	207	189
Chinese	CHI-ALI-UO-3-05	05	3	canonical	object	09	le0	no aoi	5.69	5.76	184	182	181	#N/A	#N/A
Chinese	CHI-ALI-UO-3-06	06	3	canonical	object	02	bu2	no aoi	4.47	4.6	#N/A	123	122	127	135
Chinese	CHI-ALI-UO-3-06	06	3	canonical	object	03	dui4	no aoi	4.6	4.82	161	152	124	#N/A	#N/A
Chinese	CHI-ALI-UO-3-06	06	3	canonical	object	04	luo2	subject 1	4.91	5.07	140	127	126	134	140
Chinese	CHI-ALI-UO-3-06	06	3	canonical	object	05	lan2	subject 2	5.07	5.21	144	144	145	147	145
Chinese	CHI-ALI-UO-3-06	06	3	canonical	object	06	xie3	no aoi	5.21	5.38	141	#N/A	119	110	99
Chinese	CHI-ALI-UO-3-06	06	3	canonical	object	07	you2	object 1	5.38	5.55	98	103	104	113	123
Chinese	CHI-ALI-UO-3-06	06	3	canonical	object	08	jian4	object 2	5.55	5.74	#N/A	179	177	166	128
Chinese	CHI-ALI-UO-3-06	06	3	canonical	object	09	le0	no aoi	5.74	5.88	101	#N/A	130	#N/A	#N/A
Chinese	CHI-ALI-UO-3-07	07	3	canonical	object	02	bu2	no aoi	4.73	4.82	#N/A	140	133	123	117
Chinese	CHI-ALI-UO-3-07	07	3	canonical	object	03	dui4	no aoi	4.82	5.01	137	148	142	132	124
Chinese	CHI-ALI-UO-3-07	07	3	canonical	object	04	luo2	subject 1	5.06	5.15	133	132	130	130	132
Chinese	CHI-ALI-UO-3-07	07	3	canonical	object	05	lan2	subject 2	5.15	5.3	141	151	157	162	157
Chinese	CHI-ALI-UO-3-07	07	3	canonical	object	06	xie3	no aoi	5.3	5.42	150	#N/A	#N/A	130	126
Chinese	CHI-ALI-UO-3-07	07	3	canonical	object	07	you2	object 1	5.42	5.6	119	109	106	114	119
Chinese	CHI-ALI-UO-3-07	07	3	canonical	object	08	jian4	object 2	5.6	5.78	118	103	149	147	132
Chinese	CHI-ALI-UO-3-07	07	3	canonical	object	09	le0	no aoi	5.78	5.9	123	122	122	122	#N/A
Chinese	CHI-ALI-UO-3-08	08	3	canonical	object	02	bu2	no aoi	3.99	4.1	#N/A	247	243	234	232
Chinese	CHI-ALI-UO-3-08	08	3	canonical	object	03	dui4	no aoi	4.1	4.35	283	279	254	231	223
Chinese	CHI-ALI-UO-3-08	08	3	canonical	object	04	luo2	subject 1	4.35	4.49	227	233	245	255	262
Chinese	CHI-ALI-UO-3-08	08	3	canonical	object	05	lan2	subject 2	4.49	4.65	267	271	274	283	281
Chinese	CHI-ALI-UO-3-08	08	3	canonical	object	06	xie3	no aoi	4.65	4.8	272	#N/A	257	227	208
Chinese	CHI-ALI-UO-3-08	08	3	canonical	object	07	you2	object 1	4.8	4.96	199	194	200	212	224
Chinese	CHI-ALI-UO-3-08	08	3	canonical	object	08	jian4	object 2	4.96	5.18	301	301	281	244	218
Chinese	CHI-ALI-UO-3-08	08	3	canonical	object	09	le0	no aoi	5.18	5.36	212	#N/A	249	234	#N/A
Chinese	CHI-ALI-UO-3-09	09	3	canonical	object	02	bu2	no aoi	3.77	3.85	#N/A	#N/A	236	232	228
Chinese	CHI-ALI-UO-3-09	09	3	canonical	object	03	dui4	no aoi	3.85	4.06	242	260	251	227	205
Chinese	CHI-ALI-UO-3-09	09	3	canonical	object	04	luo2	subject 1	4.06	4.19	210	205	212	222	229
Chinese	CHI-ALI-UO-3-09	09	3	canonical	object	05	lan2	subject 2	4.19	4.34	235	240	248	262	255
Chinese	CHI-ALI-UO-3-09	09	3	canonical	object	06	xie3	no aoi	4.34	4.46	241	#N/A	211	202	187
Chinese	CHI-ALI-UO-3-09	09	3	canonical	object	07	you2	object 1	4.46	4.6	183	184	189	199	211
Chinese	CHI-ALI-UO-3-09	09	3	canonical	object	08	jian4	object 2	4.6	4.79	249	273	270	256	223
Chinese	CHI-ALI-UO-3-09	09	3	canonical	object	09	le0	no aoi	4.79	5	189	168	155	#N/A	#N/A
Chinese	CHI-ALI-UO-3-10	10	3	canonical	object	02	bu2	no aoi	4.64	4.79	#N/A	219	222	223	230
Chinese	CHI-ALI-UO-3-10	10	3	canonical	object	03	dui4	no aoi	4.79	5.03	271	268	251	227	209
Chinese	CHI-ALI-UO-3-10	10	3	canonical	object	04	luo2	subject 1	5.03	5.18	206	209	217	222	230
Chinese	CHI-ALI-UO-3-10	10	3	canonical	object	05	lan2	subject 2	5.18	5.37	236	236	236	241	248
Chinese	CHI-ALI-UO-3-10	10	3	canonical	object	06	xie3	no aoi	5.37	5.58	#N/A	#N/A	228	200	193
Chinese	CHI-ALI-UO-3-10	10	3	canonical	object	07	you2	object 1	5.58	5.79	192	205	197	199	206
Chinese	CHI-ALI-UO-3-10	10	3	canonical	object	08	jian4	object 2	5.79	6.03	#N/A	258	239	226	206
Chinese	CHI-ALI-UO-3-10	10	3	canonical	object	09	le0	no aoi	6.03	6.22	198	210	217	221	225
Chinese	CHI-ALI-UO-3-11	11	3	canonical	object	02	bu2	no aoi	4.6	4.73	223	207	203	197	199
Chinese	CHI-ALI-UO-3-11	11	3	canonical	object	03	dui4	no aoi	4.73	4.99	213	213	198	180	154
Chinese	CHI-ALI-UO-3-11	11	3	canonical	object	04	luo2	subject 1	5.1	5.22	201	203	208	214	218
Chinese	CHI-ALI-UO-3-11	11	3	canonical	object	05	lan2	subject 2	5.22	5.43	222	225	224	231	231
Chinese	CHI-ALI-UO-3-11	11	3	canonical	object	06	xie3	no aoi	5.43	5.61	229	#N/A	224	186	174
Chinese	CHI-ALI-UO-3-11	11	3	canonical	object	07	you2	object 1	5.61	5.77	171	166	171	182	193
Chinese	CHI-ALI-UO-3-11	11	3	canonical	object	08	jian4	object 2	5.77	6.05	202	245	241	220	191
Chinese	CHI-ALI-UO-3-11	11	3	canonical	object	09	le0	no aoi	6.05	6.28	173	173	#N/A	#N/A	#N/A
Chinese	CHI-ALI-UO-3-12	12	3	canonical	object	02	bu2	no aoi	4.36	4.47	#N/A	#N/A	100	102	100
Chinese	CHI-ALI-UO-3-12	12	3	canonical	object	03	dui4	no aoi	4.47	4.64	98	107	103	98	#N/A
Chinese	CHI-ALI-UO-3-12	12	3	canonical	object	04	luo2	subject 1	4.82	4.98	113	114	112	115	120
Chinese	CHI-ALI-UO-3-12	12	3	canonical	object	05	lan2	subject 2	4.98	5.13	126	130	130	128	129
Chinese	CHI-ALI-UO-3-12	12	3	canonical	object	06	xie3	no aoi	5.13	5.3	129	#N/A	#N/A	81	75
Chinese	CHI-ALI-UO-3-12	12	3	canonical	object	07	you2	object 1	5.3	5.45	72	#N/A	#N/A	91	104
Chinese	CHI-ALI-UO-3-12	12	3	canonical	object	08	jian4	object 2	5.45	5.64	113	120	116	111	#N/A
Chinese	CHI-ALI-UO-3-12	12	3	canonical	object	09	le0	no aoi	5.64	5.78	#N/A	#N/A	#N/A	#N/A	#N/A
Chinese	CHI-ALI-UO-3-13	13	3	canonical	object	02	bu2	no aoi	5.77	5.87	#N/A	#N/A	98	95	95
Chinese	CHI-ALI-UO-3-13	13	3	canonical	object	03	dui4	no aoi	5.87	6.07	107	102	94	85	81
Chinese	CHI-ALI-UO-3-13	13	3	canonical	object	04	luo2	subject 1	6.36	6.48	71	82	91	96	99
Chinese	CHI-ALI-UO-3-13	13	3	canonical	object	05	lan2	subject 2	6.48	6.64	101	101	104	108	107
Chinese	CHI-ALI-UO-3-13	13	3	canonical	object	06	xie3	no aoi	6.64	6.77	106	#N/A	103	97	90
Chinese	CHI-ALI-UO-3-13	13	3	canonical	object	07	you2	object 1	6.77	6.93	87	87	89	94	95
Chinese	CHI-ALI-UO-3-13	13	3	canonical	object	08	jian4	object 2	6.93	7.13	100	114	110	101	84
Chinese	CHI-ALI-UO-3-13	13	3	canonical	object	09	le0	no aoi	7.13	7.24	72	#N/A	#N/A	#N/A	#N/A
Chinese	CHI-ALI-UO-3-14	14	3	canonical	object	02	bu2	no aoi	4.56	4.67	#N/A	263	248	236	243
Chinese	CHI-ALI-UO-3-14	14	3	canonical	object	03	dui4	no aoi	4.67	4.97	275	264	227	210	#N/A
Chinese	CHI-ALI-UO-3-14	14	3	canonical	object	04	luo2	subject 1	4.97	5.13	#N/A	248	219	224	233
Chinese	CHI-ALI-UO-3-14	14	3	canonical	object	05	lan2	subject 2	5.13	5.28	246	250	256	266	272
Chinese	CHI-ALI-UO-3-14	14	3	canonical	object	06	xie3	no aoi	5.28	5.42	271	#N/A	#N/A	221	194
Chinese	CHI-ALI-UO-3-14	14	3	canonical	object	07	you2	object 1	5.42	5.56	188	188	193	201	217
Chinese	CHI-ALI-UO-3-14	14	3	canonical	object	08	jian4	object 2	5.56	5.79	#N/A	293	280	244	213
Chinese	CHI-ALI-UO-3-14	14	3	canonical	object	09	le0	no aoi	5.79	5.95	#N/A	#N/A	#N/A	#N/A	#N/A
Chinese	CHI-ALI-UO-3-15	15	3	canonical	object	02	bu2	no aoi	4.98	5.07	#N/A	152	146	136	131
Chinese	CHI-ALI-UO-3-15	15	3	canonical	object	03	dui4	no aoi	5.07	5.26	136	140	132	116	113
Chinese	CHI-ALI-UO-3-15	15	3	canonical	object	04	luo2	subject 1	5.26	5.46	109	147	133	132	137
Chinese	CHI-ALI-UO-3-15	15	3	canonical	object	05	lan2	subject 2	5.46	5.6	141	141	144	155	161
Chinese	CHI-ALI-UO-3-15	15	3	canonical	object	06	xie3	no aoi	5.6	5.71	159	#N/A	#N/A	#N/A	137
Chinese	CHI-ALI-UO-3-15	15	3	canonical	object	07	you2	object 1	5.71	5.88	122	116	116	120	129
Chinese	CHI-ALI-UO-3-15	15	3	canonical	object	08	jian4	object 2	5.88	6.04	136	155	170	159	136
Chinese	CHI-ALI-UO-3-15	15	3	canonical	object	09	le0	no aoi	6.04	6.12	135	142	148	#N/A	#N/A
Chinese	CHI-ALI-UO-3-16	16	3	canonical	object	02	bu2	no aoi	4.36	4.45	#N/A	152	150	146	143
Chinese	CHI-ALI-UO-3-16	16	3	canonical	object	03	dui4	no aoi	4.45	4.73	157	156	136	117	161
Chinese	CHI-ALI-UO-3-16	16	3	canonical	object	04	luo2	subject 1	4.73	4.94	165	154	156	160	169
Chinese	CHI-ALI-UO-3-16	16	3	canonical	object	05	lan2	subject 2	4.94	5.11	176	171	171	178	183
Chinese	CHI-ALI-UO-3-16	16	3	canonical	object	06	xie3	no aoi	5.11	5.29	177	#N/A	160	145	131
Chinese	CHI-ALI-UO-3-16	16	3	canonical	object	07	you2	object 1	5.29	5.43	125	123	126	133	137
Chinese	CHI-ALI-UO-3-16	16	3	canonical	object	08	jian4	object 2	5.43	5.68	146	173	172	147	120
Chinese	CHI-ALI-UO-3-16	16	3	canonical	object	09	le0	no aoi	5.68	5.87	106	97	95	#N/A	#N/A
Chinese	CHI-ALI-UO-4-01	01	4	canonical	object	02	bu2	no aoi	5.14	5.25	107	106	106	106	106
Chinese	CHI-ALI-UO-4-01	01	4	canonical	object	03	dui4	no aoi	5.25	5.46	111	106	90	73	#N/A
Chinese	CHI-ALI-UO-4-01	01	4	canonical	object	04	liu2	subject 1	5.49	5.64	#N/A	102	107	111	114
Chinese	CHI-ALI-UO-4-01	01	4	canonical	object	05	lin2	subject 2	5.64	5.83	118	121	125	127	121
Chinese	CHI-ALI-UO-4-01	01	4	canonical	object	06	zuo4	no aoi	5.83	5.96	#N/A	#N/A	86	83	82
Chinese	CHI-ALI-UO-4-01	01	4	canonical	object	07	liang2	object 1	5.96	6.09	81	82	82	83	92
Chinese	CHI-ALI-UO-4-01	01	4	canonical	object	08	mian4	object 2	6.09	6.3	102	124	144	102	96
Chinese	CHI-ALI-UO-4-01	01	4	canonical	object	09	le0	no aoi	6.3	6.39	114	126	125	121	#N/A
Chinese	CHI-ALI-UO-4-02	02	4	canonical	object	02	bu2	no aoi	4.32	4.43	#N/A	247	236	222	219
Chinese	CHI-ALI-UO-4-02	02	4	canonical	object	03	dui4	no aoi	4.43	4.69	244	241	212	197	200
Chinese	CHI-ALI-UO-4-02	02	4	canonical	object	04	liu2	subject 1	4.69	4.86	198	208	211	221	230
Chinese	CHI-ALI-UO-4-02	02	4	canonical	object	05	lin2	subject 2	4.86	5.02	235	239	242	247	250
Chinese	CHI-ALI-UO-4-02	02	4	canonical	object	06	zuo4	no aoi	5.02	5.16	254	271	259	239	223
Chinese	CHI-ALI-UO-4-02	02	4	canonical	object	07	liang2	object 1	5.16	5.4	210	203	190	190	203
Chinese	CHI-ALI-UO-4-02	02	4	canonical	object	08	mian4	object 2	5.4	5.63	223	245	242	215	183
Chinese	CHI-ALI-UO-4-02	02	4	canonical	object	09	le0	no aoi	5.63	5.75	174	175	#N/A	#N/A	#N/A
Chinese	CHI-ALI-UO-4-03	03	4	canonical	object	02	bu2	no aoi	4.61	4.71	#N/A	140	138	135	139
Chinese	CHI-ALI-UO-4-03	03	4	canonical	object	03	dui4	no aoi	4.71	5	160	154	135	127	125
Chinese	CHI-ALI-UO-4-03	03	4	canonical	object	04	liu2	subject 1	5	5.15	129	130	135	146	156
Chinese	CHI-ALI-UO-4-03	03	4	canonical	object	05	lin2	subject 2	5.15	5.37	162	160	161	166	171
Chinese	CHI-ALI-UO-4-03	03	4	canonical	object	06	zuo4	no aoi	5.37	5.53	182	172	156	139	124
Chinese	CHI-ALI-UO-4-03	03	4	canonical	object	07	liang2	object 1	5.53	5.7	118	116	114	118	132
Chinese	CHI-ALI-UO-4-03	03	4	canonical	object	08	mian4	object 2	5.7	5.95	161	181	177	147	122
Chinese	CHI-ALI-UO-4-03	03	4	canonical	object	09	le0	no aoi	5.95	6.08	109	105	110	#N/A	#N/A
Chinese	CHI-ALI-UO-4-04	04	4	canonical	object	02	bu2	no aoi	3.84	3.97	#N/A	242	234	211	206
Chinese	CHI-ALI-UO-4-04	04	4	canonical	object	03	dui4	no aoi	3.97	4.18	227	219	217	211	208
Chinese	CHI-ALI-UO-4-04	04	4	canonical	object	04	liu2	subject 1	4.18	4.32	217	218	213	218	230
Chinese	CHI-ALI-UO-4-04	04	4	canonical	object	05	lin2	subject 2	4.32	4.48	245	256	257	256	261
Chinese	CHI-ALI-UO-4-04	04	4	canonical	object	06	zuo4	no aoi	4.48	4.62	265	284	269	239	222
Chinese	CHI-ALI-UO-4-04	04	4	canonical	object	07	liang2	object 1	4.62	4.79	210	197	189	192	207
Chinese	CHI-ALI-UO-4-04	04	4	canonical	object	08	mian4	object 2	4.79	5.06	231	260	273	252	213
Chinese	CHI-ALI-UO-4-04	04	4	canonical	object	09	le0	no aoi	5.06	5.21	#N/A	#N/A	#N/A	218	210
Chinese	CHI-ALI-UO-4-05	05	4	canonical	object	02	bu2	no aoi	4.56	4.69	#N/A	254	241	218	217
Chinese	CHI-ALI-UO-4-05	05	4	canonical	object	03	dui4	no aoi	4.69	5.02	250	236	208	189	200
Chinese	CHI-ALI-UO-4-05	05	4	canonical	object	04	liu2	subject 1	5.02	5.16	205	212	220	226	226
Chinese	CHI-ALI-UO-4-05	05	4	canonical	object	05	lin2	subject 2	5.16	5.3	227	230	229	226	234
Chinese	CHI-ALI-UO-4-05	05	4	canonical	object	06	zuo4	no aoi	5.3	5.44	238	260	246	221	209
Chinese	CHI-ALI-UO-4-05	05	4	canonical	object	07	liang2	object 1	5.44	5.64	202	188	179	180	200
Chinese	CHI-ALI-UO-4-05	05	4	canonical	object	08	mian4	object 2	5.64	5.9	225	240	226	195	181
Chinese	CHI-ALI-UO-4-05	05	4	canonical	object	09	le0	no aoi	5.9	6.03	182	189	194	195	192
Chinese	CHI-ALI-UO-4-06	06	4	canonical	object	02	bu2	no aoi	3.9	4.02	144	135	128	129	136
Chinese	CHI-ALI-UO-4-06	06	4	canonical	object	03	dui4	no aoi	4.02	4.13	144	161	158	146	134
Chinese	CHI-ALI-UO-4-06	06	4	canonical	object	04	liu2	subject 1	4.37	4.52	139	127	127	132	138
Chinese	CHI-ALI-UO-4-06	06	4	canonical	object	05	lin2	subject 2	4.52	4.67	144	149	154	159	158
Chinese	CHI-ALI-UO-4-06	06	4	canonical	object	06	zuo4	no aoi	4.67	4.83	158	159	140	122	108
Chinese	CHI-ALI-UO-4-06	06	4	canonical	object	07	liang2	object 1	4.83	5	106	102	94	101	121
Chinese	CHI-ALI-UO-4-06	06	4	canonical	object	08	mian4	object 2	5	5.19	145	167	177	157	119
Chinese	CHI-ALI-UO-4-06	06	4	canonical	object	09	le0	no aoi	5.19	5.31	105	123	124	125	#N/A
Chinese	CHI-ALI-UO-4-07	07	4	canonical	object	02	bu2	no aoi	7.6	7.7	#N/A	#N/A	#N/A	125	124
Chinese	CHI-ALI-UO-4-07	07	4	canonical	object	03	dui4	no aoi	7.7	7.93	138	153	141	131	123
Chinese	CHI-ALI-UO-4-07	07	4	canonical	object	04	liu2	subject 1	7.93	8.05	124	130	129	130	133
Chinese	CHI-ALI-UO-4-07	07	4	canonical	object	05	lin2	subject 2	8.05	8.19	139	145	148	152	156
Chinese	CHI-ALI-UO-4-07	07	4	canonical	object	06	zuo4	no aoi	8.19	8.31	153	178	177	166	151
Chinese	CHI-ALI-UO-4-07	07	4	canonical	object	07	liang2	object 1	8.31	8.51	133	124	116	119	137
Chinese	CHI-ALI-UO-4-07	07	4	canonical	object	08	mian4	object 2	8.51	8.68	154	160	155	138	119
Chinese	CHI-ALI-UO-4-07	07	4	canonical	object	09	le0	no aoi	8.68	8.75	#N/A	#N/A	133	136	137
Chinese	CHI-ALI-UO-4-08	08	4	canonical	object	02	bu2	no aoi	4.14	4.25	#N/A	245	244	241	236
Chinese	CHI-ALI-UO-4-08	08	4	canonical	object	03	dui4	no aoi	4.25	4.6	286	265	223	207	211
Chinese	CHI-ALI-UO-4-08	08	4	canonical	object	04	liu2	subject 1	4.6	4.75	226	231	238	256	267
Chinese	CHI-ALI-UO-4-08	08	4	canonical	object	05	lin2	subject 2	4.75	4.94	262	258	260	269	265
Chinese	CHI-ALI-UO-4-08	08	4	canonical	object	06	zuo4	no aoi	4.94	5.09	266	308	287	262	240
Chinese	CHI-ALI-UO-4-08	08	4	canonical	object	07	liang2	object 1	5.09	5.29	228	208	193	207	236
Chinese	CHI-ALI-UO-4-08	08	4	canonical	object	08	mian4	object 2	5.29	5.52	280	294	265	223	211
Chinese	CHI-ALI-UO-4-08	08	4	canonical	object	09	le0	no aoi	5.52	5.66	256	280	#N/A	#N/A	#N/A
Chinese	CHI-ALI-UO-4-09	09	4	canonical	object	02	bu2	no aoi	3.71	3.81	#N/A	#N/A	203	213	227
Chinese	CHI-ALI-UO-4-09	09	4	canonical	object	03	dui4	no aoi	3.81	4.03	264	255	239	223	207
Chinese	CHI-ALI-UO-4-09	09	4	canonical	object	04	liu2	subject 1	4.03	4.15	205	208	213	220	226
Chinese	CHI-ALI-UO-4-09	09	4	canonical	object	05	lin2	subject 2	4.15	4.33	230	241	254	262	270
Chinese	CHI-ALI-UO-4-09	09	4	canonical	object	06	zuo4	no aoi	4.33	4.44	273	292	281	261	237
Chinese	CHI-ALI-UO-4-09	09	4	canonical	object	07	liang2	object 1	4.44	4.62	223	207	197	205	222
Chinese	CHI-ALI-UO-4-09	09	4	canonical	object	08	mian4	object 2	4.62	4.79	244	263	271	261	236
Chinese	CHI-ALI-UO-4-09	09	4	canonical	object	09	le0	no aoi	4.79	4.99	204	181	#N/A	#N/A	#N/A
Chinese	CHI-ALI-UO-4-10	10	4	canonical	object	02	bu2	no aoi	3.91	4.07	256	238	226	226	228
Chinese	CHI-ALI-UO-4-10	10	4	canonical	object	03	dui4	no aoi	4.07	4.27	261	249	239	226	214
Chinese	CHI-ALI-UO-4-10	10	4	canonical	object	04	liu2	subject 1	4.27	4.44	210	211	215	218	220
Chinese	CHI-ALI-UO-4-10	10	4	canonical	object	05	lin2	subject 2	4.44	4.62	226	232	234	236	233
Chinese	CHI-ALI-UO-4-10	10	4	canonical	object	06	zuo4	no aoi	4.62	4.75	#N/A	264	249	229	219
Chinese	CHI-ALI-UO-4-10	10	4	canonical	object	07	liang2	object 1	4.75	4.91	212	206	202	199	205
Chinese	CHI-ALI-UO-4-10	10	4	canonical	object	08	mian4	object 2	4.91	5.16	217	227	224	210	204
Chinese	CHI-ALI-UO-4-10	10	4	canonical	object	09	le0	no aoi	5.16	5.29	216	223	222	217	#N/A
Chinese	CHI-ALI-UO-4-11	11	4	canonical	object	02	bu2	no aoi	4.33	4.45	#N/A	192	197	190	189
Chinese	CHI-ALI-UO-4-11	11	4	canonical	object	03	dui4	no aoi	4.45	4.72	207	208	197	187	#N/A
Chinese	CHI-ALI-UO-4-11	11	4	canonical	object	04	liu2	subject 1	4.72	4.95	#N/A	174	196	204	210
Chinese	CHI-ALI-UO-4-11	11	4	canonical	object	05	lin2	subject 2	4.95	5.12	216	221	222	228	231
Chinese	CHI-ALI-UO-4-11	11	4	canonical	object	06	zuo4	no aoi	5.12	5.28	230	250	239	219	208
Chinese	CHI-ALI-UO-4-11	11	4	canonical	object	07	liang2	object 1	5.28	5.47	207	197	183	184	193
Chinese	CHI-ALI-UO-4-11	11	4	canonical	object	08	mian4	object 2	5.47	5.79	213	241	231	195	175
Chinese	CHI-ALI-UO-4-11	11	4	canonical	object	09	le0	no aoi	5.79	5.9	186	189	208	217	213
Chinese	CHI-ALI-UO-4-12	12	4	canonical	object	02	bu2	no aoi	3.51	3.62	#N/A	97	96	94	94
Chinese	CHI-ALI-UO-4-12	12	4	canonical	object	03	dui4	no aoi	3.62	3.8	98	95	90	#N/A	#N/A
Chinese	CHI-ALI-UO-4-12	12	4	canonical	object	04	liu2	subject 1	3.9	4.05	108	105	105	113	119
Chinese	CHI-ALI-UO-4-12	12	4	canonical	object	05	lin2	subject 2	4.05	4.22	123	124	127	130	131
Chinese	CHI-ALI-UO-4-12	12	4	canonical	object	06	zuo4	no aoi	4.22	4.38	132	138	123	110	99
Chinese	CHI-ALI-UO-4-12	12	4	canonical	object	07	liang2	object 1	4.38	4.56	98	98	94	101	115
Chinese	CHI-ALI-UO-4-12	12	4	canonical	object	08	mian4	object 2	4.56	4.74	130	134	126	90	#N/A
Chinese	CHI-ALI-UO-4-12	12	4	canonical	object	09	le0	no aoi	4.74	4.89	#N/A	#N/A	#N/A	#N/A	#N/A
Chinese	CHI-ALI-UO-4-13	13	4	canonical	object	02	bu2	no aoi	4.48	4.57	#N/A	79	84	84	77
Chinese	CHI-ALI-UO-4-13	13	4	canonical	object	03	dui4	no aoi	4.57	4.75	76	99	94	83	75
Chinese	CHI-ALI-UO-4-13	13	4	canonical	object	04	liu2	subject 1	5.23	5.37	#N/A	95	96	97	98
Chinese	CHI-ALI-UO-4-13	13	4	canonical	object	05	lin2	subject 2	5.37	5.56	98	99	98	100	105
Chinese	CHI-ALI-UO-4-13	13	4	canonical	object	06	zuo4	no aoi	5.56	5.69	104	106	103	97	90
Chinese	CHI-ALI-UO-4-13	13	4	canonical	object	07	liang2	object 1	5.69	5.86	85	84	81	84	91
Chinese	CHI-ALI-UO-4-13	13	4	canonical	object	08	mian4	object 2	5.86	6.02	98	100	99	93	79
Chinese	CHI-ALI-UO-4-13	13	4	canonical	object	09	le0	no aoi	6.02	6.16	70	#N/A	#N/A	#N/A	#N/A
Chinese	CHI-ALI-UO-4-14	14	4	canonical	object	02	bu2	no aoi	3.37	3.48	#N/A	#N/A	228	213	208
Chinese	CHI-ALI-UO-4-14	14	4	canonical	object	03	dui4	no aoi	3.48	3.75	236	232	213	193	189
Chinese	CHI-ALI-UO-4-14	14	4	canonical	object	04	liu2	subject 1	3.75	3.9	#N/A	202	199	205	214
Chinese	CHI-ALI-UO-4-14	14	4	canonical	object	05	lin2	subject 2	3.9	4.04	230	238	242	250	265
Chinese	CHI-ALI-UO-4-14	14	4	canonical	object	06	zuo4	no aoi	4.04	4.15	281	270	250	229	208
Chinese	CHI-ALI-UO-4-14	14	4	canonical	object	07	liang2	object 1	4.15	4.34	200	196	193	196	215
Chinese	CHI-ALI-UO-4-14	14	4	canonical	object	08	mian4	object 2	4.34	4.55	252	275	265	235	225
Chinese	CHI-ALI-UO-4-14	14	4	canonical	object	09	le0	no aoi	4.55	4.73	#N/A	#N/A	234	#N/A	#N/A
Chinese	CHI-ALI-UO-4-15	15	4	canonical	object	02	bu2	no aoi	4.57	4.68	#N/A	144	139	131	126
Chinese	CHI-ALI-UO-4-15	15	4	canonical	object	03	dui4	no aoi	4.68	4.86	134	137	126	117	113
Chinese	CHI-ALI-UO-4-15	15	4	canonical	object	04	liu2	subject 1	4.86	5.02	115	122	124	130	138
Chinese	CHI-ALI-UO-4-15	15	4	canonical	object	05	lin2	subject 2	5.02	5.19	141	141	140	145	149
Chinese	CHI-ALI-UO-4-15	15	4	canonical	object	06	zuo4	no aoi	5.19	5.33	148	155	148	137	126
Chinese	CHI-ALI-UO-4-15	15	4	canonical	object	07	liang2	object 1	5.33	5.52	118	118	115	118	129
Chinese	CHI-ALI-UO-4-15	15	4	canonical	object	08	mian4	object 2	5.52	5.68	144	151	144	128	121
Chinese	CHI-ALI-UO-4-15	15	4	canonical	object	09	le0	no aoi	5.68	5.8	#N/A	#N/A	#N/A	112	109
Chinese	CHI-ALI-UO-4-16	16	4	canonical	object	02	bu2	no aoi	3.49	3.58	#N/A	156	155	152	149
Chinese	CHI-ALI-UO-4-16	16	4	canonical	object	03	dui4	no aoi	3.58	3.83	158	158	139	115	125
Chinese	CHI-ALI-UO-4-16	16	4	canonical	object	04	liu2	subject 1	3.87	4.1	169	162	160	165	177
Chinese	CHI-ALI-UO-4-16	16	4	canonical	object	05	lin2	subject 2	4.1	4.28	178	175	170	170	176
Chinese	CHI-ALI-UO-4-16	16	4	canonical	object	06	zuo4	no aoi	4.28	4.45	177	185	185	171	154
Chinese	CHI-ALI-UO-4-16	16	4	canonical	object	07	liang2	object 1	4.45	4.63	145	137	133	140	154
Chinese	CHI-ALI-UO-4-16	16	4	canonical	object	08	mian4	object 2	4.63	4.87	173	188	178	143	113
Chinese	CHI-ALI-UO-4-16	16	4	canonical	object	09	le0	no aoi	4.87	5.04	98	#N/A	#N/A	#N/A	#N/A
Chinese	CHI-ALI-US-1-01	01	1	canonical	subject	02	bu2	no aoi	5.57	5.71	#N/A	112	119	123	127
Chinese	CHI-ALI-US-1-01	01	1	canonical	subject	03	dui4	no aoi	5.71	5.92	130	117	98	92	96
Chinese	CHI-ALI-US-1-01	01	1	canonical	subject	04	niu2	subject 1	5.92	6.11	102	108	117	129	142
Chinese	CHI-ALI-US-1-01	01	1	canonical	subject	05	meng2	subject 2	6.11	6.31	142	132	137	151	158
Chinese	CHI-ALI-US-1-01	01	1	canonical	subject	06	mai3	no aoi	6.31	6.48	140	111	95	91	90
Chinese	CHI-ALI-US-1-01	01	1	canonical	subject	07	niu2	object 1	6.48	6.61	91	91	90	91	93
Chinese	CHI-ALI-US-1-01	01	1	canonical	subject	08	rou4	object 2	6.61	6.78	94	94	91	87	83
Chinese	CHI-ALI-US-1-01	01	1	canonical	subject	09	le0	no aoi	6.78	6.9	77	72	#N/A	#N/A	#N/A
Chinese	CHI-ALI-US-1-02	02	1	canonical	subject	02	bu2	no aoi	4.71	4.82	#N/A	260	256	241	230
Chinese	CHI-ALI-US-1-02	02	1	canonical	subject	03	dui4	no aoi	4.82	5.08	259	268	242	219	212
Chinese	CHI-ALI-US-1-02	02	1	canonical	subject	04	niu2	subject 1	5.08	5.24	215	220	227	236	241
Chinese	CHI-ALI-US-1-02	02	1	canonical	subject	05	meng2	subject 2	5.24	5.44	249	249	240	246	255
Chinese	CHI-ALI-US-1-02	02	1	canonical	subject	06	mai3	no aoi	5.44	5.58	259	244	214	195	191
Chinese	CHI-ALI-US-1-02	02	1	canonical	subject	07	niu2	object 1	5.58	5.75	190	187	182	183	188
Chinese	CHI-ALI-US-1-02	02	1	canonical	subject	08	rou4	object 2	5.75	5.96	192	194	187	179	179
Chinese	CHI-ALI-US-1-02	02	1	canonical	subject	09	le0	no aoi	5.96	6.12	181	180	182	191	187
Chinese	CHI-ALI-US-1-03	03	1	canonical	subject	02	bu2	no aoi	4.31	4.42	#N/A	139	137	133	139
Chinese	CHI-ALI-US-1-03	03	1	canonical	subject	03	dui4	no aoi	4.42	4.66	152	148	136	130	129
Chinese	CHI-ALI-US-1-03	03	1	canonical	subject	04	niu2	subject 1	4.77	4.93	130	128	137	149	162
Chinese	CHI-ALI-US-1-03	03	1	canonical	subject	05	meng2	subject 2	4.93	5.16	169	158	147	154	167
Chinese	CHI-ALI-US-1-03	03	1	canonical	subject	06	mai3	no aoi	5.16	5.33	170	161	141	121	110
Chinese	CHI-ALI-US-1-03	03	1	canonical	subject	07	niu2	object 1	5.33	5.5	111	113	112	114	118
Chinese	CHI-ALI-US-1-03	03	1	canonical	subject	08	rou4	object 2	5.5	5.69	121	120	117	114	110
Chinese	CHI-ALI-US-1-03	03	1	canonical	subject	09	le0	no aoi	5.69	5.81	108	107	109	114	#N/A
Chinese	CHI-ALI-US-1-04	04	1	canonical	subject	02	bu2	no aoi	3.76	3.89	#N/A	247	243	221	221
Chinese	CHI-ALI-US-1-04	04	1	canonical	subject	03	dui4	no aoi	3.89	4.24	270	255	250	236	238
Chinese	CHI-ALI-US-1-04	04	1	canonical	subject	04	niu2	subject 1	4.24	4.43	240	237	234	240	252
Chinese	CHI-ALI-US-1-04	04	1	canonical	subject	05	meng2	subject 2	4.43	4.62	256	249	240	249	263
Chinese	CHI-ALI-US-1-04	04	1	canonical	subject	06	mai3	no aoi	4.62	4.78	275	278	262	236	217
Chinese	CHI-ALI-US-1-04	04	1	canonical	subject	07	niu2	object 1	4.78	4.96	209	194	176	172	176
Chinese	CHI-ALI-US-1-04	04	1	canonical	subject	08	rou4	object 2	4.96	5.18	185	193	185	179	181
Chinese	CHI-ALI-US-1-04	04	1	canonical	subject	09	le0	no aoi	5.18	5.4	176	170	#N/A	219	214
Chinese	CHI-ALI-US-1-05	05	1	canonical	subject	02	bu2	no aoi	3.45	3.55	#N/A	227	218	194	191
Chinese	CHI-ALI-US-1-05	05	1	canonical	subject	03	dui4	no aoi	3.55	3.8	209	197	166	143	179
Chinese	CHI-ALI-US-1-05	05	1	canonical	subject	04	niu2	subject 1	3.8	4.01	197	198	198	226	257
Chinese	CHI-ALI-US-1-05	05	1	canonical	subject	05	meng2	subject 2	4.01	4.24	256	223	203	232	266
Chinese	CHI-ALI-US-1-05	05	1	canonical	subject	06	mai3	no aoi	4.24	4.4	275	256	219	190	179
Chinese	CHI-ALI-US-1-05	05	1	canonical	subject	07	niu2	object 1	4.4	4.56	170	169	157	154	154
Chinese	CHI-ALI-US-1-05	05	1	canonical	subject	08	rou4	object 2	4.56	4.7	154	153	154	157	164
Chinese	CHI-ALI-US-1-05	05	1	canonical	subject	09	le0	no aoi	4.7	4.8	#N/A	#N/A	#N/A	#N/A	#N/A
Chinese	CHI-ALI-US-1-06	06	1	canonical	subject	02	bu2	no aoi	3.85	3.95	#N/A	135	136	139	147
Chinese	CHI-ALI-US-1-06	06	1	canonical	subject	03	dui4	no aoi	3.95	4.1	169	175	162	#N/A	#N/A
Chinese	CHI-ALI-US-1-06	06	1	canonical	subject	04	niu2	subject 1	4.28	4.45	138	130	138	160	176
Chinese	CHI-ALI-US-1-06	06	1	canonical	subject	05	meng2	subject 2	4.45	4.65	170	161	167	184	183
Chinese	CHI-ALI-US-1-06	06	1	canonical	subject	06	mai3	no aoi	4.65	4.77	159	131	113	105	104
Chinese	CHI-ALI-US-1-06	06	1	canonical	subject	07	niu2	object 1	4.77	4.92	103	104	104	107	112
Chinese	CHI-ALI-US-1-06	06	1	canonical	subject	08	rou4	object 2	4.92	5.08	117	122	123	115	97
Chinese	CHI-ALI-US-1-06	06	1	canonical	subject	09	le0	no aoi	5.08	5.2	84	73	73	#N/A	#N/A
Chinese	CHI-ALI-US-1-07	07	1	canonical	subject	02	bu2	no aoi	4.08	4.2	#N/A	136	134	125	124
Chinese	CHI-ALI-US-1-07	07	1	canonical	subject	03	dui4	no aoi	4.2	4.39	153	157	147	130	122
Chinese	CHI-ALI-US-1-07	07	1	canonical	subject	04	niu2	subject 1	4.79	4.92	138	133	137	147	155
Chinese	CHI-ALI-US-1-07	07	1	canonical	subject	05	meng2	subject 2	4.92	5.08	160	154	146	150	163
Chinese	CHI-ALI-US-1-07	07	1	canonical	subject	06	mai3	no aoi	5.08	5.24	168	158	139	120	112
Chinese	CHI-ALI-US-1-07	07	1	canonical	subject	07	niu2	object 1	5.24	5.4	112	110	111	114	114
Chinese	CHI-ALI-US-1-07	07	1	canonical	subject	08	rou4	object 2	5.4	5.58	116	117	118	122	130
Chinese	CHI-ALI-US-1-07	07	1	canonical	subject	09	le0	no aoi	5.58	5.7	#N/A	#N/A	#N/A	#N/A	#N/A
Chinese	CHI-ALI-US-1-08	08	1	canonical	subject	02	bu2	no aoi	4.77	4.88	#N/A	254	248	236	230
Chinese	CHI-ALI-US-1-08	08	1	canonical	subject	03	dui4	no aoi	4.88	5.19	270	270	223	209	217
Chinese	CHI-ALI-US-1-08	08	1	canonical	subject	04	niu2	subject 1	5.19	5.41	#N/A	242	244	255	272
Chinese	CHI-ALI-US-1-08	08	1	canonical	subject	05	meng2	subject 2	5.41	5.6	278	273	266	274	296
Chinese	CHI-ALI-US-1-08	08	1	canonical	subject	06	mai3	no aoi	5.6	5.78	303	282	237	206	193
Chinese	CHI-ALI-US-1-08	08	1	canonical	subject	07	niu2	object 1	5.78	5.93	190	188	184	188	199
Chinese	CHI-ALI-US-1-08	08	1	canonical	subject	08	rou4	object 2	5.93	6.14	214	217	207	197	196
Chinese	CHI-ALI-US-1-08	08	1	canonical	subject	09	le0	no aoi	6.14	6.31	208	257	258	233	231
Chinese	CHI-ALI-US-1-09	09	1	canonical	subject	02	bu2	no aoi	3.02	3.12	#N/A	224	221	214	214
Chinese	CHI-ALI-US-1-09	09	1	canonical	subject	03	dui4	no aoi	3.12	3.34	231	238	223	209	198
Chinese	CHI-ALI-US-1-09	09	1	canonical	subject	04	niu2	subject 1	3.34	3.47	195	198	203	208	212
Chinese	CHI-ALI-US-1-09	09	1	canonical	subject	05	meng2	subject 2	3.47	3.61	221	233	244	250	254
Chinese	CHI-ALI-US-1-09	09	1	canonical	subject	06	mai3	no aoi	3.61	3.71	253	246	233	216	202
Chinese	CHI-ALI-US-1-09	09	1	canonical	subject	07	niu2	object 1	3.71	3.89	191	189	191	200	211
Chinese	CHI-ALI-US-1-09	09	1	canonical	subject	08	rou4	object 2	3.89	4.08	229	247	251	239	213
Chinese	CHI-ALI-US-1-09	09	1	canonical	subject	09	le0	no aoi	4.08	4.26	194	180	168	#N/A	#N/A
Chinese	CHI-ALI-US-1-10	10	1	canonical	subject	02	bu2	no aoi	4.19	4.31	265	247	235	233	239
Chinese	CHI-ALI-US-1-10	10	1	canonical	subject	03	dui4	no aoi	4.31	4.48	272	274	266	251	235
Chinese	CHI-ALI-US-1-10	10	1	canonical	subject	04	niu2	subject 1	4.48	4.65	227	226	231	239	246
Chinese	CHI-ALI-US-1-10	10	1	canonical	subject	05	meng2	subject 2	4.65	4.81	252	254	247	243	246
Chinese	CHI-ALI-US-1-10	10	1	canonical	subject	06	mai3	no aoi	4.81	4.95	249	246	231	215	204
Chinese	CHI-ALI-US-1-10	10	1	canonical	subject	07	niu2	object 1	4.95	5.13	201	200	200	198	198
Chinese	CHI-ALI-US-1-10	10	1	canonical	subject	08	rou4	object 2	5.13	5.33	199	198	197	197	204
Chinese	CHI-ALI-US-1-10	10	1	canonical	subject	09	le0	no aoi	5.33	5.47	213	213	222	225	#N/A
Chinese	CHI-ALI-US-1-11	11	1	canonical	subject	02	bu2	no aoi	5.09	5.24	#N/A	202	205	203	198
Chinese	CHI-ALI-US-1-11	11	1	canonical	subject	03	dui4	no aoi	5.24	5.55	220	227	203	190	210
Chinese	CHI-ALI-US-1-11	11	1	canonical	subject	04	niu2	subject 1	5.55	5.79	219	211	201	211	227
Chinese	CHI-ALI-US-1-11	11	1	canonical	subject	05	meng2	subject 2	5.79	5.98	229	225	213	211	223
Chinese	CHI-ALI-US-1-11	11	1	canonical	subject	06	mai3	no aoi	5.98	6.15	233	232	218	198	182
Chinese	CHI-ALI-US-1-11	11	1	canonical	subject	07	niu2	object 1	6.15	6.33	177	174	167	162	164
Chinese	CHI-ALI-US-1-11	11	1	canonical	subject	08	rou4	object 2	6.33	6.57	167	167	166	168	173
Chinese	CHI-ALI-US-1-11	11	1	canonical	subject	09	le0	no aoi	6.57	6.75	165	175	#N/A	#N/A	#N/A
Chinese	CHI-ALI-US-1-12	12	1	canonical	subject	02	bu2	no aoi	3.42	3.51	#N/A	#N/A	101	97	93
Chinese	CHI-ALI-US-1-12	12	1	canonical	subject	03	dui4	no aoi	3.51	3.67	#N/A	89	77	72	72
Chinese	CHI-ALI-US-1-12	12	1	canonical	subject	04	niu2	subject 1	3.76	3.91	92	95	103	111	117
Chinese	CHI-ALI-US-1-12	12	1	canonical	subject	05	meng2	subject 2	3.91	4.06	120	122	123	124	126
Chinese	CHI-ALI-US-1-12	12	1	canonical	subject	06	mai3	no aoi	4.06	4.18	124	112	90	#N/A	#N/A
Chinese	CHI-ALI-US-1-12	12	1	canonical	subject	07	niu2	object 1	4.18	4.33	#N/A	#N/A	#N/A	#N/A	#N/A
Chinese	CHI-ALI-US-1-12	12	1	canonical	subject	08	rou4	object 2	4.33	4.52	#N/A	71	72	#N/A	#N/A
Chinese	CHI-ALI-US-1-12	12	1	canonical	subject	09	le0	no aoi	4.52	4.65	#N/A	#N/A	#N/A	#N/A	#N/A
Chinese	CHI-ALI-US-1-13	13	1	canonical	subject	02	bu2	no aoi	3.91	4.02	#N/A	#N/A	96	95	91
Chinese	CHI-ALI-US-1-13	13	1	canonical	subject	03	dui4	no aoi	4.02	4.21	107	109	95	88	88
Chinese	CHI-ALI-US-1-13	13	1	canonical	subject	04	niu2	subject 1	4.33	4.5	84	86	94	99	103
Chinese	CHI-ALI-US-1-13	13	1	canonical	subject	05	meng2	subject 2	4.5	4.69	104	102	99	101	107
Chinese	CHI-ALI-US-1-13	13	1	canonical	subject	06	mai3	no aoi	4.69	4.83	106	100	91	86	84
Chinese	CHI-ALI-US-1-13	13	1	canonical	subject	07	niu2	object 1	4.83	4.99	82	81	79	80	82
Chinese	CHI-ALI-US-1-13	13	1	canonical	subject	08	rou4	object 2	4.99	5.14	83	83	80	77	73
Chinese	CHI-ALI-US-1-13	13	1	canonical	subject	09	le0	no aoi	5.14	5.25	70	70	70	#N/A	#N/A
Chinese	CHI-ALI-US-1-14	14	1	canonical	subject	02	bu2	no aoi	3.34	3.48	#N/A	237	222	221	231
Chinese	CHI-ALI-US-1-14	14	1	canonical	subject	03	dui4	no aoi	3.48	3.71	257	261	244	217	203
Chinese	CHI-ALI-US-1-14	14	1	canonical	subject	04	niu2	subject 1	3.71	3.89	205	197	200	210	230
Chinese	CHI-ALI-US-1-14	14	1	canonical	subject	05	meng2	subject 2	3.89	4.08	249	251	230	218	227
Chinese	CHI-ALI-US-1-14	14	1	canonical	subject	06	mai3	no aoi	4.08	4.28	247	255	235	203	190
Chinese	CHI-ALI-US-1-14	14	1	canonical	subject	07	niu2	object 1	4.28	4.41	187	185	185	186	187
Chinese	CHI-ALI-US-1-14	14	1	canonical	subject	08	rou4	object 2	4.41	4.59	191	195	194	192	193
Chinese	CHI-ALI-US-1-14	14	1	canonical	subject	09	le0	no aoi	4.59	4.81	193	#N/A	#N/A	#N/A	#N/A
Chinese	CHI-ALI-US-1-15	15	1	canonical	subject	02	bu2	no aoi	3.73	3.86	#N/A	#N/A	137	134	128
Chinese	CHI-ALI-US-1-15	15	1	canonical	subject	03	dui4	no aoi	3.86	4.07	134	139	128	116	111
Chinese	CHI-ALI-US-1-15	15	1	canonical	subject	04	niu2	subject 1	4.07	4.27	114	122	128	138	154
Chinese	CHI-ALI-US-1-15	15	1	canonical	subject	05	meng2	subject 2	4.27	4.48	164	158	152	162	173
Chinese	CHI-ALI-US-1-15	15	1	canonical	subject	06	mai3	no aoi	4.48	4.65	170	146	120	111	112
Chinese	CHI-ALI-US-1-15	15	1	canonical	subject	07	niu2	object 1	4.65	4.8	116	117	118	116	117
Chinese	CHI-ALI-US-1-15	15	1	canonical	subject	08	rou4	object 2	4.8	4.96	117	116	114	120	126
Chinese	CHI-ALI-US-1-15	15	1	canonical	subject	09	le0	no aoi	4.96	5.07	116	#N/A	#N/A	#N/A	#N/A
Chinese	CHI-ALI-US-1-16	16	1	canonical	subject	02	bu2	no aoi	3.52	3.59	#N/A	179	175	164	157
Chinese	CHI-ALI-US-1-16	16	1	canonical	subject	03	dui4	no aoi	3.59	3.86	157	169	152	133	#N/A
Chinese	CHI-ALI-US-1-16	16	1	canonical	subject	04	niu2	subject 1	3.86	4.11	170	163	162	174	189
Chinese	CHI-ALI-US-1-16	16	1	canonical	subject	05	meng2	subject 2	4.11	4.29	193	188	179	179	185
Chinese	CHI-ALI-US-1-16	16	1	canonical	subject	06	mai3	no aoi	4.29	4.44	191	189	171	143	130
Chinese	CHI-ALI-US-1-16	16	1	canonical	subject	07	niu2	object 1	4.44	4.62	129	127	122	124	131
Chinese	CHI-ALI-US-1-16	16	1	canonical	subject	08	rou4	object 2	4.62	4.87	138	139	121	108	100
Chinese	CHI-ALI-US-1-16	16	1	canonical	subject	09	le0	no aoi	4.87	5	96	#N/A	#N/A	#N/A	#N/A
Chinese	CHI-ALI-US-2-01	01	2	canonical	subject	02	bu2	no aoi	6.07	6.17	#N/A	#N/A	103	102	105
Chinese	CHI-ALI-US-2-01	01	2	canonical	subject	03	dui4	no aoi	6.17	6.37	110	108	99	#N/A	#N/A
Chinese	CHI-ALI-US-2-01	01	2	canonical	subject	04	mao2	subject 1	6.55	6.76	87	96	107	121	131
Chinese	CHI-ALI-US-2-01	01	2	canonical	subject	05	ling2	subject 2	6.76	6.95	131	121	118	128	135
Chinese	CHI-ALI-US-2-01	01	2	canonical	subject	06	wen4	no aoi	6.95	7.12	134	124	109	92	86
Chinese	CHI-ALI-US-2-01	01	2	canonical	subject	07	men2	object 1	7.12	7.26	86	86	86	85	84
Chinese	CHI-ALI-US-2-01	01	2	canonical	subject	08	wei4	object 2	7.26	7.45	85	86	84	81	78
Chinese	CHI-ALI-US-2-01	01	2	canonical	subject	09	le0	no aoi	7.45	7.52	75	#N/A	#N/A	#N/A	#N/A
Chinese	CHI-ALI-US-2-02	02	2	canonical	subject	02	bu2	no aoi	5.95	6.06	#N/A	249	243	231	226
Chinese	CHI-ALI-US-2-02	02	2	canonical	subject	03	dui4	no aoi	6.06	6.24	265	283	268	244	223
Chinese	CHI-ALI-US-2-02	02	2	canonical	subject	04	mao2	subject 1	6.24	6.5	209	206	207	214	238
Chinese	CHI-ALI-US-2-02	02	2	canonical	subject	05	ling2	subject 2	6.5	6.73	250	244	231	230	238
Chinese	CHI-ALI-US-2-02	02	2	canonical	subject	06	wen4	no aoi	6.73	6.94	242	246	241	228	215
Chinese	CHI-ALI-US-2-02	02	2	canonical	subject	07	men2	object 1	6.94	7.33	204	203	217	190	184
Chinese	CHI-ALI-US-2-02	02	2	canonical	subject	08	wei4	object 2	7.33	7.54	196	215	226	213	186
Chinese	CHI-ALI-US-2-02	02	2	canonical	subject	09	le0	no aoi	7.54	7.7	176	174	163	160	#N/A
Chinese	CHI-ALI-US-2-03	03	2	canonical	subject	02	bu2	no aoi	4.27	4.41	#N/A	134	133	129	132
Chinese	CHI-ALI-US-2-03	03	2	canonical	subject	03	dui4	no aoi	4.41	4.65	148	139	120	107	101
Chinese	CHI-ALI-US-2-03	03	2	canonical	subject	04	mao2	subject 1	4.65	4.92	106	113	122	138	157
Chinese	CHI-ALI-US-2-03	03	2	canonical	subject	05	ling2	subject 2	4.92	5.15	151	130	123	131	145
Chinese	CHI-ALI-US-2-03	03	2	canonical	subject	06	wen4	no aoi	5.15	5.45	155	169	172	137	111
Chinese	CHI-ALI-US-2-03	03	2	canonical	subject	07	men2	object 1	5.45	5.69	106	105	105	108	114
Chinese	CHI-ALI-US-2-03	03	2	canonical	subject	08	wei4	object 2	5.69	5.88	124	129	121	110	106
Chinese	CHI-ALI-US-2-03	03	2	canonical	subject	09	le0	no aoi	5.88	6	104	104	#N/A	#N/A	#N/A
Chinese	CHI-ALI-US-2-04	04	2	canonical	subject	02	bu2	no aoi	4.61	4.76	#N/A	246	215	205	203
Chinese	CHI-ALI-US-2-04	04	2	canonical	subject	03	dui4	no aoi	4.76	5.1	229	238	225	198	192
Chinese	CHI-ALI-US-2-04	04	2	canonical	subject	04	mao2	subject 1	5.1	5.34	201	206	212	228	246
Chinese	CHI-ALI-US-2-04	04	2	canonical	subject	05	ling2	subject 2	5.34	5.55	241	222	214	218	230
Chinese	CHI-ALI-US-2-04	04	2	canonical	subject	06	wen4	no aoi	5.55	5.79	244	247	231	207	194
Chinese	CHI-ALI-US-2-04	04	2	canonical	subject	07	men2	object 1	5.79	6.13	186	#N/A	#N/A	#N/A	#N/A
Chinese	CHI-ALI-US-2-04	04	2	canonical	subject	08	wei4	object 2	6.13	6.44	201	213	206	#N/A	#N/A
Chinese	CHI-ALI-US-2-04	04	2	canonical	subject	09	le0	no aoi	6.44	6.82	171	165	#N/A	#N/A	#N/A
Chinese	CHI-ALI-US-2-05	05	2	canonical	subject	02	bu2	no aoi	4.1	4.22	#N/A	#N/A	214	185	187
Chinese	CHI-ALI-US-2-05	05	2	canonical	subject	03	dui4	no aoi	4.22	4.51	208	184	169	170	180
Chinese	CHI-ALI-US-2-05	05	2	canonical	subject	04	mao2	subject 1	4.63	4.82	210	196	201	222	238
Chinese	CHI-ALI-US-2-05	05	2	canonical	subject	05	ling2	subject 2	4.82	5.04	233	214	198	187	200
Chinese	CHI-ALI-US-2-05	05	2	canonical	subject	06	wen4	no aoi	5.04	5.26	217	225	218	199	180
Chinese	CHI-ALI-US-2-05	05	2	canonical	subject	07	men2	object 1	5.26	5.4	166	159	155	154	154
Chinese	CHI-ALI-US-2-05	05	2	canonical	subject	08	wei4	object 2	5.4	5.58	157	158	157	161	174
Chinese	CHI-ALI-US-2-05	05	2	canonical	subject	09	le0	no aoi	5.58	5.72	180	178	#N/A	#N/A	#N/A
Chinese	CHI-ALI-US-2-06	06	2	canonical	subject	02	bu2	no aoi	4.11	4.2	143	142	138	136	138
Chinese	CHI-ALI-US-2-06	06	2	canonical	subject	03	dui4	no aoi	4.2	4.31	146	158	158	152	#N/A
Chinese	CHI-ALI-US-2-06	06	2	canonical	subject	04	mao2	subject 1	4.52	4.69	124	118	131	152	154
Chinese	CHI-ALI-US-2-06	06	2	canonical	subject	05	ling2	subject 2	4.69	4.87	140	131	136	151	155
Chinese	CHI-ALI-US-2-06	06	2	canonical	subject	06	wen4	no aoi	4.87	5.04	153	151	134	115	106
Chinese	CHI-ALI-US-2-06	06	2	canonical	subject	07	men2	object 1	5.04	5.18	103	103	104	105	111
Chinese	CHI-ALI-US-2-06	06	2	canonical	subject	08	wei4	object 2	5.18	5.34	120	121	117	109	106
Chinese	CHI-ALI-US-2-06	06	2	canonical	subject	09	le0	no aoi	5.34	5.47	#N/A	124	118	117	#N/A
Chinese	CHI-ALI-US-2-08	08	2	canonical	subject	02	bu2	no aoi	4.77	4.89	#N/A	248	242	237	230
Chinese	CHI-ALI-US-2-08	08	2	canonical	subject	03	dui4	no aoi	4.89	5.19	261	275	254	226	205
Chinese	CHI-ALI-US-2-08	08	2	canonical	subject	04	mao2	subject 1	5.19	5.49	220	228	228	238	258
Chinese	CHI-ALI-US-2-08	08	2	canonical	subject	05	ling2	subject 2	5.49	5.69	256	247	248	259	261
Chinese	CHI-ALI-US-2-08	08	2	canonical	subject	06	wen4	no aoi	5.69	5.83	281	284	270	255	243
Chinese	CHI-ALI-US-2-08	08	2	canonical	subject	07	men2	object 1	5.83	6.02	230	221	212	215	229
Chinese	CHI-ALI-US-2-08	08	2	canonical	subject	08	wei4	object 2	6.02	6.19	251	246	226	220	224
Chinese	CHI-ALI-US-2-08	08	2	canonical	subject	09	le0	no aoi	6.19	6.4	217	211	192	#N/A	#N/A
Chinese	CHI-ALI-US-2-09	09	2	canonical	subject	02	bu2	no aoi	4.98	5.07	#N/A	226	219	215	223
Chinese	CHI-ALI-US-2-09	09	2	canonical	subject	03	dui4	no aoi	5.07	5.32	261	264	249	226	205
Chinese	CHI-ALI-US-2-09	09	2	canonical	subject	04	mao2	subject 1	5.32	5.52	205	204	214	237	252
Chinese	CHI-ALI-US-2-09	09	2	canonical	subject	05	ling2	subject 2	5.52	5.68	257	249	236	240	253
Chinese	CHI-ALI-US-2-09	09	2	canonical	subject	06	wen4	no aoi	5.68	5.82	269	274	263	242	224
Chinese	CHI-ALI-US-2-09	09	2	canonical	subject	07	men2	object 1	5.82	5.98	208	198	191	188	190
Chinese	CHI-ALI-US-2-09	09	2	canonical	subject	08	wei4	object 2	5.98	6.17	195	199	199	195	190
Chinese	CHI-ALI-US-2-09	09	2	canonical	subject	09	le0	no aoi	6.17	6.34	#N/A	#N/A	#N/A	#N/A	#N/A
Chinese	CHI-ALI-US-2-10	10	2	canonical	subject	02	bu2	no aoi	4.07	4.2	261	244	228	227	235
Chinese	CHI-ALI-US-2-10	10	2	canonical	subject	03	dui4	no aoi	4.2	4.38	266	267	257	243	228
Chinese	CHI-ALI-US-2-10	10	2	canonical	subject	04	mao2	subject 1	4.38	4.58	219	218	225	232	244
Chinese	CHI-ALI-US-2-10	10	2	canonical	subject	05	ling2	subject 2	4.58	4.77	249	240	232	232	236
Chinese	CHI-ALI-US-2-10	10	2	canonical	subject	06	wen4	no aoi	4.77	4.97	240	246	242	228	215
Chinese	CHI-ALI-US-2-10	10	2	canonical	subject	07	men2	object 1	4.97	5.14	205	200	196	194	193
Chinese	CHI-ALI-US-2-10	10	2	canonical	subject	08	wei4	object 2	5.14	5.34	200	204	202	196	190
Chinese	CHI-ALI-US-2-10	10	2	canonical	subject	09	le0	no aoi	5.34	5.5	193	198	204	207	206
Chinese	CHI-ALI-US-2-11	11	2	canonical	subject	02	bu2	no aoi	4.08	4.23	#N/A	223	212	206	205
Chinese	CHI-ALI-US-2-11	11	2	canonical	subject	03	dui4	no aoi	4.23	4.5	218	216	207	192	181
Chinese	CHI-ALI-US-2-11	11	2	canonical	subject	04	mao2	subject 1	4.5	4.82	#N/A	175	192	203	218
Chinese	CHI-ALI-US-2-11	11	2	canonical	subject	05	ling2	subject 2	4.82	5	219	213	209	214	221
Chinese	CHI-ALI-US-2-11	11	2	canonical	subject	06	wen4	no aoi	5	5.15	230	239	238	228	220
Chinese	CHI-ALI-US-2-11	11	2	canonical	subject	07	men2	object 1	5.15	5.35	207	191	172	167	167
Chinese	CHI-ALI-US-2-11	11	2	canonical	subject	08	wei4	object 2	5.35	5.54	169	167	166	162	162
Chinese	CHI-ALI-US-2-11	11	2	canonical	subject	09	le0	no aoi	5.54	5.71	#N/A	#N/A	#N/A	#N/A	#N/A
Chinese	CHI-ALI-US-2-12	12	2	canonical	subject	02	bu2	no aoi	3.96	4.04	#N/A	99	100	98	95
Chinese	CHI-ALI-US-2-12	12	2	canonical	subject	03	dui4	no aoi	4.04	4.23	103	98	84	#N/A	#N/A
Chinese	CHI-ALI-US-2-12	12	2	canonical	subject	04	mao2	subject 1	4.32	4.5	79	88	99	111	120
Chinese	CHI-ALI-US-2-12	12	2	canonical	subject	05	ling2	subject 2	4.5	4.68	122	119	121	125	126
Chinese	CHI-ALI-US-2-12	12	2	canonical	subject	06	wen4	no aoi	4.68	4.84	126	125	117	104	95
Chinese	CHI-ALI-US-2-12	12	2	canonical	subject	07	men2	object 1	4.84	5.01	91	87	83	83	90
Chinese	CHI-ALI-US-2-12	12	2	canonical	subject	08	wei4	object 2	5.01	5.21	94	92	86	78	#N/A
Chinese	CHI-ALI-US-2-12	12	2	canonical	subject	09	le0	no aoi	5.21	5.3	#N/A	#N/A	#N/A	#N/A	#N/A
Chinese	CHI-ALI-US-2-13	13	2	canonical	subject	02	bu2	no aoi	4.53	4.61	#N/A	#N/A	#N/A	#N/A	#N/A
Chinese	CHI-ALI-US-2-13	13	2	canonical	subject	03	dui4	no aoi	4.61	4.77	#N/A	106	105	98	91
Chinese	CHI-ALI-US-2-13	13	2	canonical	subject	04	mao2	subject 1	5.21	5.41	98	95	94	101	104
Chinese	CHI-ALI-US-2-13	13	2	canonical	subject	05	ling2	subject 2	5.41	5.58	102	100	97	102	108
Chinese	CHI-ALI-US-2-13	13	2	canonical	subject	06	wen4	no aoi	5.58	5.79	110	109	103	96	90
Chinese	CHI-ALI-US-2-13	13	2	canonical	subject	07	men2	object 1	5.79	5.98	81	75	77	78	79
Chinese	CHI-ALI-US-2-13	13	2	canonical	subject	08	wei4	object 2	5.98	6.16	84	84	78	68	68
Chinese	CHI-ALI-US-2-13	13	2	canonical	subject	09	le0	no aoi	6.16	6.25	#N/A	#N/A	#N/A	#N/A	#N/A
Chinese	CHI-ALI-US-2-14	14	2	canonical	subject	02	bu2	no aoi	4.08	4.2	#N/A	264	240	223	227
Chinese	CHI-ALI-US-2-14	14	2	canonical	subject	03	dui4	no aoi	4.2	4.48	280	265	225	205	#N/A
Chinese	CHI-ALI-US-2-14	14	2	canonical	subject	04	mao2	subject 1	4.48	4.77	#N/A	206	196	211	239
Chinese	CHI-ALI-US-2-14	14	2	canonical	subject	05	ling2	subject 2	4.77	5.01	249	227	211	217	237
Chinese	CHI-ALI-US-2-14	14	2	canonical	subject	06	wen4	no aoi	5.01	5.18	258	260	242	219	204
Chinese	CHI-ALI-US-2-14	14	2	canonical	subject	07	men2	object 1	5.18	5.33	196	193	#N/A	#N/A	190
Chinese	CHI-ALI-US-2-14	14	2	canonical	subject	08	wei4	object 2	5.33	5.51	193	193	191	199	#N/A
Chinese	CHI-ALI-US-2-14	14	2	canonical	subject	09	le0	no aoi	5.51	5.7	#N/A	#N/A	#N/A	#N/A	#N/A
Chinese	CHI-ALI-US-2-15	15	2	canonical	subject	02	bu2	no aoi	4.12	4.24	#N/A	157	147	137	132
Chinese	CHI-ALI-US-2-15	15	2	canonical	subject	03	dui4	no aoi	4.24	4.42	136	136	124	114	120
Chinese	CHI-ALI-US-2-15	15	2	canonical	subject	04	mao2	subject 1	4.42	4.64	121	121	126	137	154
Chinese	CHI-ALI-US-2-15	15	2	canonical	subject	05	ling2	subject 2	4.64	4.85	153	144	140	151	161
Chinese	CHI-ALI-US-2-15	15	2	canonical	subject	06	wen4	no aoi	4.85	5.03	165	164	146	124	118
Chinese	CHI-ALI-US-2-15	15	2	canonical	subject	07	men2	object 1	5.03	5.24	116	115	113	113	115
Chinese	CHI-ALI-US-2-15	15	2	canonical	subject	08	wei4	object 2	5.24	5.4	116	118	118	117	120
Chinese	CHI-ALI-US-2-15	15	2	canonical	subject	09	le0	no aoi	5.4	5.5	#N/A	#N/A	#N/A	#N/A	#N/A
Chinese	CHI-ALI-US-2-16	16	2	canonical	subject	02	bu2	no aoi	5.42	5.52	174	172	167	162	153
Chinese	CHI-ALI-US-2-16	16	2	canonical	subject	03	dui4	no aoi	5.52	5.82	166	169	147	111	137
Chinese	CHI-ALI-US-2-16	16	2	canonical	subject	04	mao2	subject 1	5.82	6.02	171	160	152	166	184
Chinese	CHI-ALI-US-2-16	16	2	canonical	subject	05	ling2	subject 2	6.02	6.23	186	176	169	172	181
Chinese	CHI-ALI-US-2-16	16	2	canonical	subject	06	wen4	no aoi	6.23	6.4	188	183	172	158	149
Chinese	CHI-ALI-US-2-16	16	2	canonical	subject	07	men2	object 1	6.4	6.56	143	137	131	130	135
Chinese	CHI-ALI-US-2-16	16	2	canonical	subject	08	wei4	object 2	6.56	6.75	143	141	131	123	112
Chinese	CHI-ALI-US-2-16	16	2	canonical	subject	09	le0	no aoi	6.75	6.9	97	98	102	103	#N/A
Chinese	CHI-ALI-US-3-01	01	3	canonical	subject	02	bu2	no aoi	4.92	5.03	#N/A	106	105	105	107
Chinese	CHI-ALI-US-3-01	01	3	canonical	subject	03	dui4	no aoi	5.03	5.17	108	107	138	167	168
Chinese	CHI-ALI-US-3-01	01	3	canonical	subject	04	luo2	subject 1	5.6	5.73	105	105	110	117	120
Chinese	CHI-ALI-US-3-01	01	3	canonical	subject	05	lan2	subject 2	5.73	5.9	122	123	131	147	156
Chinese	CHI-ALI-US-3-01	01	3	canonical	subject	06	xie3	no aoi	5.9	6	147	136	119	116	121
Chinese	CHI-ALI-US-3-01	01	3	canonical	subject	07	you2	object 1	6	6.11	90	84	85	86	87
Chinese	CHI-ALI-US-3-01	01	3	canonical	subject	08	jian4	object 2	6.11	6.24	88	87	88	84	81
Chinese	CHI-ALI-US-3-01	01	3	canonical	subject	09	le0	no aoi	6.24	6.3	#N/A	#N/A	#N/A	#N/A	#N/A
Chinese	CHI-ALI-US-3-02	02	3	canonical	subject	02	bu2	no aoi	5.75	5.85	#N/A	249	240	221	217
Chinese	CHI-ALI-US-3-02	02	3	canonical	subject	03	dui4	no aoi	5.85	6.08	240	238	219	199	189
Chinese	CHI-ALI-US-3-02	02	3	canonical	subject	04	luo2	subject 1	6.08	6.28	194	200	203	219	243
Chinese	CHI-ALI-US-3-02	02	3	canonical	subject	05	lan2	subject 2	6.28	6.44	258	253	248	263	272
Chinese	CHI-ALI-US-3-02	02	3	canonical	subject	06	xie3	no aoi	6.44	6.64	260	254	237	199	184
Chinese	CHI-ALI-US-3-02	02	3	canonical	subject	07	you2	object 1	6.64	6.79	178	175	175	178	183
Chinese	CHI-ALI-US-3-02	02	3	canonical	subject	08	jian4	object 2	6.79	6.97	#N/A	205	193	183	174
Chinese	CHI-ALI-US-3-02	02	3	canonical	subject	09	le0	no aoi	6.97	7.12	168	164	157	#N/A	#N/A
Chinese	CHI-ALI-US-3-03	03	3	canonical	subject	02	bu2	no aoi	4.94	5.04	147	146	147	150	152
Chinese	CHI-ALI-US-3-03	03	3	canonical	subject	03	dui4	no aoi	5.04	5.22	165	169	160	144	130
Chinese	CHI-ALI-US-3-03	03	3	canonical	subject	04	luo2	subject 1	5.22	5.41	126	135	147	162	173
Chinese	CHI-ALI-US-3-03	03	3	canonical	subject	05	lan2	subject 2	5.41	5.59	170	162	162	178	187
Chinese	CHI-ALI-US-3-03	03	3	canonical	subject	06	xie3	no aoi	5.59	5.76	186	#N/A	149	140	124
Chinese	CHI-ALI-US-3-03	03	3	canonical	subject	07	you2	object 1	5.76	5.92	118	116	115	119	125
Chinese	CHI-ALI-US-3-03	03	3	canonical	subject	08	jian4	object 2	5.92	6.08	131	127	120	117	114
Chinese	CHI-ALI-US-3-03	03	3	canonical	subject	09	le0	no aoi	6.08	6.19	113	114	120	124	#N/A
Chinese	CHI-ALI-US-3-04	04	3	canonical	subject	02	bu2	no aoi	4.82	4.95	#N/A	244	240	218	215
Chinese	CHI-ALI-US-3-04	04	3	canonical	subject	03	dui4	no aoi	4.95	5.28	256	226	212	203	207
Chinese	CHI-ALI-US-3-04	04	3	canonical	subject	04	luo2	subject 1	5.28	5.46	219	225	222	231	254
Chinese	CHI-ALI-US-3-04	04	3	canonical	subject	05	lan2	subject 2	5.46	5.65	268	238	231	258	293
Chinese	CHI-ALI-US-3-04	04	3	canonical	subject	06	xie3	no aoi	5.65	5.81	298	#N/A	323	291	245
Chinese	CHI-ALI-US-3-04	04	3	canonical	subject	07	you2	object 1	5.81	5.98	207	190	188	190	195
Chinese	CHI-ALI-US-3-04	04	3	canonical	subject	08	jian4	object 2	5.98	6.19	206	205	193	186	181
Chinese	CHI-ALI-US-3-04	04	3	canonical	subject	09	le0	no aoi	6.19	6.33	187	#N/A	#N/A	#N/A	214
Chinese	CHI-ALI-US-3-05	05	3	canonical	subject	02	bu2	no aoi	4.31	4.41	#N/A	258	234	218	223
Chinese	CHI-ALI-US-3-05	05	3	canonical	subject	03	dui4	no aoi	4.41	4.66	259	238	220	201	184
Chinese	CHI-ALI-US-3-05	05	3	canonical	subject	04	luo2	subject 1	4.66	4.85	185	199	200	200	209
Chinese	CHI-ALI-US-3-05	05	3	canonical	subject	05	lan2	subject 2	4.85	4.99	216	211	207	217	229
Chinese	CHI-ALI-US-3-05	05	3	canonical	subject	06	xie3	no aoi	4.99	5.15	229	#N/A	197	196	179
Chinese	CHI-ALI-US-3-05	05	3	canonical	subject	07	you2	object 1	5.15	5.26	177	174	172	171	171
Chinese	CHI-ALI-US-3-05	05	3	canonical	subject	08	jian4	object 2	5.26	5.43	174	193	188	179	174
Chinese	CHI-ALI-US-3-05	05	3	canonical	subject	09	le0	no aoi	5.43	5.52	175	178	180	188	192
Chinese	CHI-ALI-US-3-06	06	3	canonical	subject	02	bu2	no aoi	4.61	4.7	#N/A	123	121	121	123
Chinese	CHI-ALI-US-3-06	06	3	canonical	subject	03	dui4	no aoi	4.7	4.87	124	155	145	131	#N/A
Chinese	CHI-ALI-US-3-06	06	3	canonical	subject	04	luo2	subject 1	5.1	5.23	133	126	130	143	151
Chinese	CHI-ALI-US-3-06	06	3	canonical	subject	05	lan2	subject 2	5.23	5.4	151	146	154	170	179
Chinese	CHI-ALI-US-3-06	06	3	canonical	subject	06	xie3	no aoi	5.4	5.56	179	#N/A	127	112	103
Chinese	CHI-ALI-US-3-06	06	3	canonical	subject	07	you2	object 1	5.56	5.68	99	97	99	101	101
Chinese	CHI-ALI-US-3-06	06	3	canonical	subject	08	jian4	object 2	5.68	5.87	110	123	118	103	90
Chinese	CHI-ALI-US-3-06	06	3	canonical	subject	09	le0	no aoi	5.87	5.94	93	93	93	#N/A	#N/A
Chinese	CHI-ALI-US-3-07	07	3	canonical	subject	02	bu2	no aoi	4.44	4.56	#N/A	149	133	121	123
Chinese	CHI-ALI-US-3-07	07	3	canonical	subject	03	dui4	no aoi	4.56	4.77	142	145	130	123	124
Chinese	CHI-ALI-US-3-07	07	3	canonical	subject	04	luo2	subject 1	4.77	4.94	134	127	126	137	144
Chinese	CHI-ALI-US-3-07	07	3	canonical	subject	05	lan2	subject 2	4.94	5.09	143	132	129	136	138
Chinese	CHI-ALI-US-3-07	07	3	canonical	subject	06	xie3	no aoi	5.09	5.27	137	#N/A	#N/A	117	104
Chinese	CHI-ALI-US-3-07	07	3	canonical	subject	07	you2	object 1	5.27	5.41	99	96	97	98	99
Chinese	CHI-ALI-US-3-07	07	3	canonical	subject	08	jian4	object 2	5.41	5.6	#N/A	114	114	103	107
Chinese	CHI-ALI-US-3-07	07	3	canonical	subject	09	le0	no aoi	5.6	5.7	118	120	#N/A	#N/A	#N/A
Chinese	CHI-ALI-US-3-09	09	3	canonical	subject	02	bu2	no aoi	3.77	3.86	#N/A	270	237	218	222
Chinese	CHI-ALI-US-3-09	09	3	canonical	subject	03	dui4	no aoi	3.86	4.06	258	250	235	216	202
Chinese	CHI-ALI-US-3-09	09	3	canonical	subject	04	luo2	subject 1	4.06	4.21	210	218	225	238	246
Chinese	CHI-ALI-US-3-09	09	3	canonical	subject	05	lan2	subject 2	4.21	4.37	248	246	257	277	287
Chinese	CHI-ALI-US-3-09	09	3	canonical	subject	06	xie3	no aoi	4.37	4.51	288	267	249	221	200
Chinese	CHI-ALI-US-3-09	09	3	canonical	subject	07	you2	object 1	4.51	4.64	194	198	207	226	214
Chinese	CHI-ALI-US-3-09	09	3	canonical	subject	08	jian4	object 2	4.64	4.83	215	215	207	207	210
Chinese	CHI-ALI-US-3-09	09	3	canonical	subject	09	le0	no aoi	4.83	5	206	207	221	233	249
Chinese	CHI-ALI-US-3-10	10	3	canonical	subject	02	bu2	no aoi	4.2	4.36	253	236	226	225	228
Chinese	CHI-ALI-US-3-10	10	3	canonical	subject	03	dui4	no aoi	4.36	4.57	264	253	240	224	212
Chinese	CHI-ALI-US-3-10	10	3	canonical	subject	04	luo2	subject 1	4.57	4.73	207	212	218	222	228
Chinese	CHI-ALI-US-3-10	10	3	canonical	subject	05	lan2	subject 2	4.73	4.91	233	227	220	225	236
Chinese	CHI-ALI-US-3-10	10	3	canonical	subject	06	xie3	no aoi	4.91	5.08	237	#N/A	235	211	199
Chinese	CHI-ALI-US-3-10	10	3	canonical	subject	07	you2	object 1	5.08	5.22	195	194	194	198	198
Chinese	CHI-ALI-US-3-10	10	3	canonical	subject	08	jian4	object 2	5.22	5.46	225	208	197	199	216
Chinese	CHI-ALI-US-3-10	10	3	canonical	subject	09	le0	no aoi	5.46	5.62	224	216	212	#N/A	#N/A
Chinese	CHI-ALI-US-3-11	11	3	canonical	subject	02	bu2	no aoi	4.86	5.02	#N/A	210	214	209	213
Chinese	CHI-ALI-US-3-11	11	3	canonical	subject	03	dui4	no aoi	5.02	5.28	240	242	229	210	199
Chinese	CHI-ALI-US-3-11	11	3	canonical	subject	04	luo2	subject 1	5.28	5.5	191	191	200	209	224
Chinese	CHI-ALI-US-3-11	11	3	canonical	subject	05	lan2	subject 2	5.5	5.72	233	225	211	213	224
Chinese	CHI-ALI-US-3-11	11	3	canonical	subject	06	xie3	no aoi	5.72	5.91	226	#N/A	251	216	188
Chinese	CHI-ALI-US-3-11	11	3	canonical	subject	07	you2	object 1	5.91	6.07	175	169	165	165	169
Chinese	CHI-ALI-US-3-11	11	3	canonical	subject	08	jian4	object 2	6.07	6.37	176	173	174	173	181
Chinese	CHI-ALI-US-3-11	11	3	canonical	subject	09	le0	no aoi	6.37	6.53	214	225	227	224	#N/A
Chinese	CHI-ALI-US-3-12	12	3	canonical	subject	02	bu2	no aoi	4.89	5.02	#N/A	#N/A	100	104	98
Chinese	CHI-ALI-US-3-12	12	3	canonical	subject	03	dui4	no aoi	5.02	5.17	99	108	101	85	76
Chinese	CHI-ALI-US-3-12	12	3	canonical	subject	04	luo2	subject 1	5.17	5.37	#N/A	94	99	110	118
Chinese	CHI-ALI-US-3-12	12	3	canonical	subject	05	lan2	subject 2	5.37	5.53	118	114	118	125	128
Chinese	CHI-ALI-US-3-12	12	3	canonical	subject	06	xie3	no aoi	5.53	5.66	127	#N/A	#N/A	86	78
Chinese	CHI-ALI-US-3-12	12	3	canonical	subject	07	you2	object 1	5.66	5.79	77	#N/A	#N/A	#N/A	#N/A
Chinese	CHI-ALI-US-3-12	12	3	canonical	subject	08	jian4	object 2	5.79	5.96	#N/A	91	92	#N/A	#N/A
Chinese	CHI-ALI-US-3-12	12	3	canonical	subject	09	le0	no aoi	5.96	6.1	#N/A	#N/A	#N/A	#N/A	#N/A
Chinese	CHI-ALI-US-3-13	13	3	canonical	subject	02	bu2	no aoi	5.22	5.32	#N/A	90	91	91	91
Chinese	CHI-ALI-US-3-13	13	3	canonical	subject	03	dui4	no aoi	5.32	5.51	103	102	93	82	#N/A
Chinese	CHI-ALI-US-3-13	13	3	canonical	subject	04	luo2	subject 1	5.71	5.87	69	80	92	100	105
Chinese	CHI-ALI-US-3-13	13	3	canonical	subject	05	lan2	subject 2	5.87	6.04	102	96	97	106	114
Chinese	CHI-ALI-US-3-13	13	3	canonical	subject	06	xie3	no aoi	6.04	6.15	114	#N/A	#N/A	#N/A	#N/A
Chinese	CHI-ALI-US-3-13	13	3	canonical	subject	07	you2	object 1	6.15	6.28	76	72	73	75	76
Chinese	CHI-ALI-US-3-13	13	3	canonical	subject	08	jian4	object 2	6.28	6.47	87	87	81	74	66
Chinese	CHI-ALI-US-3-13	13	3	canonical	subject	09	le0	no aoi	6.47	6.56	64	#N/A	#N/A	#N/A	#N/A
Chinese	CHI-ALI-US-3-14	14	3	canonical	subject	02	bu2	no aoi	4.25	4.36	#N/A	226	208	200	213
Chinese	CHI-ALI-US-3-14	14	3	canonical	subject	03	dui4	no aoi	4.36	4.62	225	214	202	192	#N/A
Chinese	CHI-ALI-US-3-14	14	3	canonical	subject	04	luo2	subject 1	4.62	4.78	219	206	205	231	258
Chinese	CHI-ALI-US-3-14	14	3	canonical	subject	05	lan2	subject 2	4.78	4.98	262	238	215	223	255
Chinese	CHI-ALI-US-3-14	14	3	canonical	subject	06	xie3	no aoi	4.98	5.11	268	#N/A	#N/A	241	205
Chinese	CHI-ALI-US-3-14	14	3	canonical	subject	07	you2	object 1	5.11	5.27	191	185	183	181	185
Chinese	CHI-ALI-US-3-14	14	3	canonical	subject	08	jian4	object 2	5.27	5.51	201	201	194	187	186
Chinese	CHI-ALI-US-3-14	14	3	canonical	subject	09	le0	no aoi	5.51	5.69	199	#N/A	#N/A	#N/A	#N/A
Chinese	CHI-ALI-US-3-15	15	3	canonical	subject	02	bu2	no aoi	4.95	5.05	#N/A	142	139	132	128
Chinese	CHI-ALI-US-3-15	15	3	canonical	subject	03	dui4	no aoi	5.05	5.26	133	133	122	115	114
[truncated: 8,188 more rows]

## Sheet: notes
column	values	notes
language	Chinese, French, English, German
file_name		label of the recording file
speaker	1 to 16	numbered for each language separately
item	1 to 4	numbered for each language separately
construction	canonical|cleft	factor CONSTRUCTION
focus	subject|object	factor FOCUS
context	"canonical" or "sbj cleft"	factor CONTEXT
interval_nr		incremental numbering of the interval in the Textgrid; "missing" numbers are breaks
interval_label		content of the interval
aoi	subject|object|no aoi	area of interest: subject, object, no area of interest
T1		starting time point of the interval
T2		end time point of the interval
F0_1		F0 mean (Hz) of the first time bin of the interval; #NV for missing values
F0_2		F0 mean (Hz) of the second time bin of the interval; #NV for missing values
F0_3		F0 mean (Hz) of the third time bin of the interval; #NV for missing values
F0_4		F0 mean (Hz) of the fourth time bin of the interval; #NV for missing values
F0_5		F0 mean (Hz) of the fifth time bin of the interval; #NV for missing values
