# Supplementary material for: Correction by Focus: Cleft Constructions and the Cross-Linguistic Variation in Phonological Form
Source: Front Psychol. 2021 Nov 29;12:648478. doi: 10.3389/fpsyg.2021.648478 (PMC8666418; doi:10.3389/fpsyg.2021.648478)
Supplement: Supplementary file 3 [file Table_2.XLSX]

## Sheet: results
language	participant	order	item	construction	focus	context	rating
Chinese	1	1	1	cleft	subject	canonical	7
Chinese	1	2	1	canonical	subject	canonical	1
Chinese	1	3	2	cleft	object	cleft	1
Chinese	1	4	2	canonical	object	cleft	7
Chinese	1	5	3	cleft	subject	cleft	7
Chinese	1	6	3	canonical	subject	cleft	1
Chinese	1	7	4	cleft	object	canonical	1
Chinese	1	8	4	canonical	object	canonical	7
Chinese	1	9	5	cleft	subject	canonical	7
Chinese	1	10	5	canonical	subject	canonical	1
Chinese	1	11	6	cleft	object	cleft	1
Chinese	1	12	6	canonical	object	cleft	7
Chinese	1	13	7	cleft	subject	cleft	7
Chinese	1	14	7	canonical	subject	cleft	1
Chinese	1	15	8	cleft	object	canonical	1
Chinese	1	16	8	canonical	object	canonical	7
Chinese	1	17	9	cleft	subject	canonical	7
Chinese	1	18	9	canonical	subject	canonical	1
Chinese	1	19	10	cleft	object	cleft	1
Chinese	1	20	10	canonical	object	cleft	7
Chinese	1	21	11	cleft	subject	cleft	7
Chinese	1	22	11	canonical	subject	cleft	1
Chinese	1	23	12	cleft	object	canonical	1
Chinese	1	24	12	canonical	object	canonical	7
Chinese	1	25	13	cleft	subject	canonical	7
Chinese	1	26	13	canonical	subject	canonical	1
Chinese	1	27	14	cleft	object	cleft	1
Chinese	1	28	14	canonical	object	cleft	7
Chinese	1	29	15	cleft	subject	cleft	7
Chinese	1	30	15	canonical	subject	cleft	1
Chinese	1	31	16	cleft	object	canonical
Chinese	1	32	16	canonical	object	canonical
Chinese	2	1	1	cleft	object	canonical	2
Chinese	2	2	1	canonical	object	canonical	6
Chinese	2	3	2	cleft	subject	canonical	6
Chinese	2	4	2	canonical	subject	canonical	3
Chinese	2	5	3	cleft	object	cleft	6
Chinese	2	6	3	canonical	object	cleft	7
Chinese	2	7	4	cleft	subject	cleft	6
Chinese	2	8	4	canonical	subject	cleft	4
Chinese	2	9	5	cleft	object	canonical	5
Chinese	2	10	5	canonical	object	canonical	4
Chinese	2	11	6	cleft	subject	canonical	5
Chinese	2	12	6	canonical	subject	canonical	5
Chinese	2	13	7	cleft	object	cleft	3
Chinese	2	14	7	canonical	object	cleft	4
Chinese	2	15	8	cleft	subject	cleft	6
Chinese	2	16	8	canonical	subject	cleft	5
Chinese	2	17	9	cleft	object	canonical	3
Chinese	2	18	9	canonical	object	canonical	6
Chinese	2	19	10	cleft	subject	canonical	5
Chinese	2	20	10	canonical	subject	canonical	4
Chinese	2	21	11	cleft	object	cleft	6
Chinese	2	22	11	canonical	object	cleft	5
Chinese	2	23	12	cleft	subject	cleft	6
Chinese	2	24	12	canonical	subject	cleft	5
Chinese	2	25	13	cleft	object	canonical	1
Chinese	2	26	13	canonical	object	canonical	5
Chinese	2	27	14	cleft	subject	canonical	6
Chinese	2	28	14	canonical	subject	canonical	2
Chinese	2	29	15	cleft	object	cleft	6
Chinese	2	30	15	canonical	object	cleft	4
Chinese	2	31	16	cleft	subject	cleft	6
Chinese	2	32	16	canonical	subject	cleft	4
Chinese	3	1	1	cleft	subject	cleft	7
Chinese	3	2	1	canonical	subject	cleft	6
Chinese	3	3	2	cleft	object	canonical	4
Chinese	3	4	2	canonical	object	canonical	6
Chinese	3	5	3	cleft	subject	canonical	7
Chinese	3	6	3	canonical	subject	canonical	5
Chinese	3	7	4	cleft	object	cleft	4
Chinese	3	8	4	canonical	object	cleft	7
Chinese	3	9	5	cleft	subject	cleft	7
Chinese	3	10	5	canonical	subject	cleft	6
Chinese	3	11	6	cleft	object	canonical	4
Chinese	3	12	6	canonical	object	canonical	7
Chinese	3	13	7	cleft	subject	canonical	7
Chinese	3	14	7	canonical	subject	canonical	5
Chinese	3	15	8	cleft	object	cleft	3
Chinese	3	16	8	canonical	object	cleft	7
Chinese	3	17	9	cleft	subject	cleft	7
Chinese	3	18	9	canonical	subject	cleft	5
Chinese	3	19	10	cleft	object	canonical	4
Chinese	3	20	10	canonical	object	canonical	7
Chinese	3	21	11	cleft	subject	canonical	7
Chinese	3	22	11	canonical	subject	canonical	4
Chinese	3	23	12	cleft	object	cleft	2
Chinese	3	24	12	canonical	object	cleft	7
Chinese	3	25	13	cleft	subject	cleft	7
Chinese	3	26	13	canonical	subject	cleft	4
Chinese	3	27	14	cleft	object	canonical	1
Chinese	3	28	14	canonical	object	canonical	7
Chinese	3	29	15	cleft	subject	canonical	7
Chinese	3	30	15	canonical	subject	canonical	2
Chinese	3	31	16	cleft	object	cleft	3
Chinese	3	32	16	canonical	object	cleft	7
Chinese	4	1	1	cleft	object	cleft	1
Chinese	4	2	1	canonical	object	cleft	7
Chinese	4	3	2	cleft	subject	cleft	6
Chinese	4	4	2	canonical	subject	cleft	4
Chinese	4	5	3	cleft	object	canonical	2
Chinese	4	6	3	canonical	object	canonical	7
Chinese	4	7	4	cleft	subject	canonical	7
Chinese	4	8	4	canonical	subject	canonical	2
Chinese	4	9	5	cleft	object	cleft	2
Chinese	4	10	5	canonical	object	cleft	7
Chinese	4	11	6	cleft	subject	cleft	7
Chinese	4	12	6	canonical	subject	cleft	2
Chinese	4	13	7	cleft	object	canonical	2
Chinese	4	14	7	canonical	object	canonical	7
Chinese	4	15	8	cleft	subject	canonical	7
Chinese	4	16	8	canonical	subject	canonical	2
Chinese	4	17	9	cleft	object	cleft	2
Chinese	4	18	9	canonical	object	cleft	7
Chinese	4	19	10	cleft	subject	cleft	7
Chinese	4	20	10	canonical	subject	cleft	2
Chinese	4	21	11	cleft	object	canonical	2
Chinese	4	22	11	canonical	object	canonical	7
Chinese	4	23	12	cleft	subject	canonical	6
Chinese	4	24	12	canonical	subject	canonical	2
Chinese	4	25	13	cleft	object	cleft	2
Chinese	4	26	13	canonical	object	cleft	6
Chinese	4	27	14	cleft	subject	cleft	6
Chinese	4	28	14	canonical	subject	cleft	2
Chinese	4	29	15	cleft	object	canonical	2
Chinese	4	30	15	canonical	object	canonical	6
Chinese	4	31	16	cleft	subject	canonical	6
Chinese	4	32	16	canonical	subject	canonical	2
Chinese	5	1	1	cleft	subject	canonical	4
Chinese	5	2	1	canonical	subject	canonical	2
Chinese	5	3	2	cleft	object	cleft	2
Chinese	5	4	2	canonical	object	cleft	4
Chinese	5	5	3	cleft	subject	cleft	4
Chinese	5	6	3	canonical	subject	cleft	3
Chinese	5	7	4	cleft	object	canonical	3
Chinese	5	8	4	canonical	object	canonical	6
Chinese	5	9	5	cleft	subject	canonical	2
Chinese	5	10	5	canonical	subject	canonical	6
Chinese	5	11	6	cleft	object	cleft	3
Chinese	5	12	6	canonical	object	cleft	6
Chinese	5	13	7	cleft	subject	cleft	5
Chinese	5	14	7	canonical	subject	cleft	4
Chinese	5	15	8	cleft	object	canonical	3
Chinese	5	16	8	canonical	object	canonical	6
Chinese	5	17	9	cleft	subject	canonical	6
Chinese	5	18	9	canonical	subject	canonical	2
Chinese	5	19	10	cleft	object	cleft	2
Chinese	5	20	10	canonical	object	cleft	6
Chinese	5	21	11	cleft	subject	cleft	6
Chinese	5	22	11	canonical	subject	cleft	3
Chinese	5	23	12	cleft	object	canonical	3
Chinese	5	24	12	canonical	object	canonical	6
Chinese	5	25	13	cleft	subject	canonical	6
Chinese	5	26	13	canonical	subject	canonical	3
Chinese	5	27	14	cleft	object	cleft	3
Chinese	5	28	14	canonical	object	cleft	6
Chinese	5	29	15	cleft	subject	cleft	6
Chinese	5	30	15	canonical	subject	cleft	3
Chinese	5	31	16	cleft	object	canonical	3
Chinese	5	32	16	canonical	object	canonical	6
Chinese	6	1	1	cleft	object	canonical	5
Chinese	6	2	1	canonical	object	canonical	6
Chinese	6	3	2	cleft	subject	canonical	7
Chinese	6	4	2	canonical	subject	canonical	6
Chinese	6	5	3	cleft	object	cleft	3
Chinese	6	6	3	canonical	object	cleft	6
Chinese	6	7	4	cleft	subject	cleft	6
Chinese	6	8	4	canonical	subject	cleft	3
Chinese	6	9	5	cleft	object	canonical	2
Chinese	6	10	5	canonical	object	canonical	6
Chinese	6	11	6	cleft	subject	canonical	6
Chinese	6	12	6	canonical	subject	canonical	2
Chinese	6	13	7	cleft	object	cleft	2
Chinese	6	14	7	canonical	object	cleft	6
Chinese	6	15	8	cleft	subject	cleft	5
Chinese	6	16	8	canonical	subject	cleft	3
Chinese	6	17	9	cleft	object	canonical	3
Chinese	6	18	9	canonical	object	canonical	6
Chinese	6	19	10	cleft	subject	canonical	6
Chinese	6	20	10	canonical	subject	canonical	2
Chinese	6	21	11	cleft	object	cleft	2
Chinese	6	22	11	canonical	object	cleft	6
Chinese	6	23	12	cleft	subject	cleft	6
Chinese	6	24	12	canonical	subject	cleft	2
Chinese	6	25	13	cleft	object	canonical	1
Chinese	6	26	13	canonical	object	canonical	5
Chinese	6	27	14	cleft	subject	canonical	7
Chinese	6	28	14	canonical	subject	canonical	2
Chinese	6	29	15	cleft	object	cleft	2
Chinese	6	30	15	canonical	object	cleft	7
Chinese	6	31	16	cleft	subject	cleft	6
Chinese	6	32	16	canonical	subject	cleft	2
Chinese	7	1	1	cleft	subject	cleft	5
Chinese	7	2	1	canonical	subject	cleft	4
Chinese	7	3	2	cleft	object	canonical	1
Chinese	7	4	2	canonical	object	canonical	6
Chinese	7	5	3	cleft	subject	canonical	6
Chinese	7	6	3	canonical	subject	canonical	4
Chinese	7	7	4	cleft	object	cleft	2
Chinese	7	8	4	canonical	object	cleft	7
Chinese	7	9	5	cleft	subject	cleft	6
Chinese	7	10	5	canonical	subject	cleft	2
Chinese	7	11	6	cleft	object	canonical	1
Chinese	7	12	6	canonical	object	canonical	6
Chinese	7	13	7	cleft	subject	canonical	6
Chinese	7	14	7	canonical	subject	canonical	1
Chinese	7	15	8	cleft	object	cleft	1
Chinese	7	16	8	canonical	object	cleft	6
Chinese	7	17	9	cleft	subject	cleft	6
Chinese	7	18	9	canonical	subject	cleft	1
Chinese	7	19	10	cleft	object	canonical	1
Chinese	7	20	10	canonical	object	canonical	7
Chinese	7	21	11	cleft	subject	canonical	7
Chinese	7	22	11	canonical	subject	canonical	1
Chinese	7	23	12	cleft	object	cleft	1
Chinese	7	24	12	canonical	object	cleft	6
Chinese	7	25	13	cleft	subject	cleft	6
Chinese	7	26	13	canonical	subject	cleft	1
Chinese	7	27	14	cleft	object	canonical	1
Chinese	7	28	14	canonical	object	canonical	6
Chinese	7	29	15	cleft	subject	canonical	6
Chinese	7	30	15	canonical	subject	canonical	1
Chinese	7	31	16	cleft	object	cleft	1
Chinese	7	32	16	canonical	object	cleft	7
Chinese	8	1	1	cleft	object	cleft	3
Chinese	8	2	1	canonical	object	cleft	4
Chinese	8	3	2	cleft	subject	cleft	7
Chinese	8	4	2	canonical	subject	cleft	6
Chinese	8	5	3	cleft	object	canonical	4
Chinese	8	6	3	canonical	object	canonical	7
Chinese	8	7	4	cleft	subject	canonical	7
Chinese	8	8	4	canonical	subject	canonical	6
Chinese	8	9	5	cleft	object	cleft	7
Chinese	8	10	5	canonical	object	cleft	6
Chinese	8	11	6	cleft	subject	cleft	7
Chinese	8	12	6	canonical	subject	cleft	6
Chinese	8	13	7	cleft	object	canonical	7
Chinese	8	14	7	canonical	object	canonical	6
Chinese	8	15	8	cleft	subject	canonical	7
Chinese	8	16	8	canonical	subject	canonical	6
Chinese	8	17	9	cleft	object	cleft	7
Chinese	8	18	9	canonical	object	cleft	6
Chinese	8	19	10	cleft	subject	cleft	7
Chinese	8	20	10	canonical	subject	cleft	6
Chinese	8	21	11	cleft	object	canonical	5
Chinese	8	22	11	canonical	object	canonical	6
Chinese	8	23	12	cleft	subject	canonical	7
Chinese	8	24	12	canonical	subject	canonical	6
Chinese	8	25	13	cleft	object	cleft	5
Chinese	8	26	13	canonical	object	cleft	6
Chinese	8	27	14	cleft	subject	cleft	7
Chinese	8	28	14	canonical	subject	cleft	6
Chinese	8	29	15	cleft	object	canonical	6
Chinese	8	30	15	canonical	object	canonical	7
Chinese	8	31	16	cleft	subject	canonical	6
Chinese	8	32	16	canonical	subject	canonical	7
Chinese	9	1	1	cleft	subject	canonical	3
Chinese	9	2	1	canonical	subject	canonical	2
Chinese	9	3	2	cleft	object	cleft	1
Chinese	9	4	2	canonical	object	cleft	7
Chinese	9	5	3	cleft	subject	cleft	7
Chinese	9	6	3	canonical	subject	cleft	1
Chinese	9	7	4	cleft	object	canonical	1
Chinese	9	8	4	canonical	object	canonical	7
Chinese	9	9	5	cleft	subject	canonical	7
Chinese	9	10	5	canonical	subject	canonical	7
Chinese	9	11	6	cleft	object	cleft	3
Chinese	9	12	6	canonical	object	cleft	7
Chinese	9	13	7	cleft	subject	cleft	7
Chinese	9	14	7	canonical	subject	cleft	1
Chinese	9	15	8	cleft	object	canonical	1
Chinese	9	16	8	canonical	object	canonical	7
Chinese	9	17	9	cleft	subject	canonical	7
Chinese	9	18	9	canonical	subject	canonical	1
Chinese	9	19	10	cleft	object	cleft	1
Chinese	9	20	10	canonical	object	cleft	7
Chinese	9	21	11	cleft	subject	cleft	1
Chinese	9	22	11	canonical	subject	cleft	7
Chinese	9	23	12	cleft	object	canonical	1
Chinese	9	24	12	canonical	object	canonical	7
Chinese	9	25	13	cleft	subject	canonical	7
Chinese	9	26	13	canonical	subject	canonical	1
Chinese	9	27	14	cleft	object	cleft	1
Chinese	9	28	14	canonical	object	cleft	7
Chinese	9	29	15	cleft	subject	cleft	2
Chinese	9	30	15	canonical	subject	cleft	7
Chinese	9	31	16	cleft	object	canonical	1
Chinese	9	32	16	canonical	object	canonical	7
Chinese	10	1	1	cleft	object	canonical	3
Chinese	10	2	1	canonical	object	canonical	7
Chinese	10	3	2	cleft	subject	canonical	6
Chinese	10	4	2	canonical	subject	canonical	2
Chinese	10	5	3	cleft	object	cleft	1
Chinese	10	6	3	canonical	object	cleft	7
Chinese	10	7	4	cleft	subject	cleft	6
Chinese	10	8	4	canonical	subject	cleft	2
Chinese	10	9	5	cleft	object	canonical	2
Chinese	10	10	5	canonical	object	canonical	6
Chinese	10	11	6	cleft	subject	canonical	6
Chinese	10	12	6	canonical	subject	canonical	2
Chinese	10	13	7	cleft	object	cleft	1
Chinese	10	14	7	canonical	object	cleft	6
Chinese	10	15	8	cleft	subject	cleft	6
Chinese	10	16	8	canonical	subject	cleft	2
Chinese	10	17	9	cleft	object	canonical	2
Chinese	10	18	9	canonical	object	canonical	6
Chinese	10	19	10	cleft	subject	canonical	6
Chinese	10	20	10	canonical	subject	canonical	2
Chinese	10	21	11	cleft	object	cleft	2
Chinese	10	22	11	canonical	object	cleft	6
Chinese	10	23	12	cleft	subject	cleft	6
Chinese	10	24	12	canonical	subject	cleft	2
Chinese	10	25	13	cleft	object	canonical	2
Chinese	10	26	13	canonical	object	canonical	6
Chinese	10	27	14	cleft	subject	canonical	2
Chinese	10	28	14	canonical	subject	canonical	6
Chinese	10	29	15	cleft	object	cleft	2
Chinese	10	30	15	canonical	object	cleft	6
Chinese	10	31	16	cleft	subject	cleft	6
Chinese	10	32	16	canonical	subject	cleft	2
Chinese	11	1	1	cleft	subject	cleft	6
Chinese	11	2	1	canonical	subject	cleft	2
Chinese	11	3	2	cleft	object	canonical	1
Chinese	11	4	2	canonical	object	canonical	4
Chinese	11	5	3	cleft	subject	canonical	3
Chinese	11	6	3	canonical	subject	canonical	2
Chinese	11	7	4	cleft	object	cleft	1
Chinese	11	8	4	canonical	object	cleft	4
Chinese	11	9	5	cleft	subject	cleft	4
Chinese	11	10	5	canonical	subject	cleft	4
Chinese	11	11	6	cleft	object	canonical	2
Chinese	11	12	6	canonical	object	canonical	5
Chinese	11	13	7	cleft	subject	canonical	6
Chinese	11	14	7	canonical	subject	canonical	2
Chinese	11	15	8	cleft	object	cleft	2
Chinese	11	16	8	canonical	object	cleft	6
Chinese	11	17	9	cleft	subject	cleft	7
Chinese	11	18	9	canonical	subject	cleft	6
Chinese	11	19	10	cleft	object	canonical	3
Chinese	11	20	10	canonical	object	canonical	6
Chinese	11	21	11	cleft	subject	canonical	6
Chinese	11	22	11	canonical	subject	canonical	5
Chinese	11	23	12	cleft	object	cleft	4
Chinese	11	24	12	canonical	object	cleft	6
Chinese	11	25	13	cleft	subject	cleft	7
Chinese	11	26	13	canonical	subject	cleft	6
Chinese	11	27	14	cleft	object	canonical	5
Chinese	11	28	14	canonical	object	canonical	7
Chinese	11	29	15	cleft	subject	canonical	6
Chinese	11	30	15	canonical	subject	canonical	5
Chinese	11	31	16	cleft	object	cleft	5
Chinese	11	32	16	canonical	object	cleft	6
Chinese	12	1	1	cleft	object	cleft	3
Chinese	12	2	1	canonical	object	cleft	5
Chinese	12	3	2	cleft	subject	cleft	6
Chinese	12	4	2	canonical	subject	cleft	6
Chinese	12	5	3	cleft	object	canonical	4
Chinese	12	6	3	canonical	object	canonical	7
Chinese	12	7	4	cleft	subject	canonical	6
Chinese	12	8	4	canonical	subject	canonical	6
Chinese	12	9	5	cleft	object	cleft	6
Chinese	12	10	5	canonical	object	cleft	4
Chinese	12	11	6	cleft	subject	cleft	6
Chinese	12	12	6	canonical	subject	cleft	6
Chinese	12	13	7	cleft	object	canonical	3
Chinese	12	14	7	canonical	object	canonical	6
Chinese	12	15	8	cleft	subject	canonical	6
Chinese	12	16	8	canonical	subject	canonical	6
Chinese	12	17	9	cleft	object	cleft	6
Chinese	12	18	9	canonical	object	cleft	5
Chinese	12	19	10	cleft	subject	cleft	6
Chinese	12	20	10	canonical	subject	cleft	5
Chinese	12	21	11	cleft	object	canonical	6
Chinese	12	22	11	canonical	object	canonical	5
Chinese	12	23	12	cleft	subject	canonical	6
Chinese	12	24	12	canonical	subject	canonical	5
Chinese	12	25	13	cleft	object	cleft	6
Chinese	12	26	13	canonical	object	cleft	5
Chinese	12	27	14	cleft	subject	cleft	5
Chinese	12	28	14	canonical	subject	cleft	6
Chinese	12	29	15	cleft	object	canonical	6
Chinese	12	30	15	canonical	object	canonical	5
Chinese	12	31	16	cleft	subject	canonical	6
Chinese	12	32	16	canonical	subject	canonical	5
Chinese	13	1	1	cleft	subject	canonical	5
Chinese	13	2	1	canonical	subject	canonical	6
Chinese	13	3	2	cleft	object	cleft	2
Chinese	13	4	2	canonical	object	cleft	6
Chinese	13	5	3	cleft	subject	cleft	3
Chinese	13	6	3	canonical	subject	cleft	5
Chinese	13	7	4	cleft	object	canonical	2
Chinese	13	8	4	canonical	object	canonical	6
Chinese	13	9	5	cleft	subject	canonical	3
Chinese	13	10	5	canonical	subject	canonical	4
Chinese	13	11	6	cleft	object	cleft	2
Chinese	13	12	6	canonical	object	cleft	6
Chinese	13	13	7	cleft	subject	cleft	3
Chinese	13	14	7	canonical	subject	cleft	6
Chinese	13	15	8	cleft	object	canonical	2
Chinese	13	16	8	canonical	object	canonical	5
Chinese	13	17	9	cleft	subject	canonical	3
Chinese	13	18	9	canonical	subject	canonical	5
Chinese	13	19	10	cleft	object	cleft	2
Chinese	13	20	10	canonical	object	cleft	6
Chinese	13	21	11	cleft	subject	cleft	6
Chinese	13	22	11	canonical	subject	cleft	2
Chinese	13	23	12	cleft	object	canonical	3
Chinese	13	24	12	canonical	object	canonical	7
Chinese	13	25	13	cleft	subject	canonical	6
Chinese	13	26	13	canonical	subject	canonical	2
Chinese	13	27	14	cleft	object	cleft	2
Chinese	13	28	14	canonical	object	cleft	6
Chinese	13	29	15	cleft	subject	cleft	3
Chinese	13	30	15	canonical	subject	cleft	5
Chinese	13	31	16	cleft	object	canonical	1
Chinese	13	32	16	canonical	object	canonical	6
Chinese	14	1	1	cleft	object	canonical	1
Chinese	14	2	1	canonical	object	canonical	1
Chinese	14	3	2	cleft	subject	canonical	6
Chinese	14	4	2	canonical	subject	canonical	3
Chinese	14	5	3	cleft	object	cleft	3
Chinese	14	6	3	canonical	object	cleft	5
Chinese	14	7	4	cleft	subject	cleft	4
Chinese	14	8	4	canonical	subject	cleft	3
Chinese	14	9	5	cleft	object	canonical	1
Chinese	14	10	5	canonical	object	canonical	4
Chinese	14	11	6	cleft	subject	canonical	5
Chinese	14	12	6	canonical	subject	canonical	3
Chinese	14	13	7	cleft	object	cleft	1
Chinese	14	14	7	canonical	object	cleft	4
Chinese	14	15	8	cleft	subject	cleft	5
Chinese	14	16	8	canonical	subject	cleft	3
Chinese	14	17	9	cleft	object	canonical	3
Chinese	14	18	9	canonical	object	canonical	5
Chinese	14	19	10	cleft	subject	canonical	5
Chinese	14	20	10	canonical	subject	canonical	3
Chinese	14	21	11	cleft	object	cleft	3
Chinese	14	22	11	canonical	object	cleft	3
Chinese	14	23	12	cleft	subject	cleft	5
Chinese	14	24	12	canonical	subject	cleft	3
Chinese	14	25	13	cleft	object	canonical	3
Chinese	14	26	13	canonical	object	canonical	6
Chinese	14	27	14	cleft	subject	canonical	5
Chinese	14	28	14	canonical	subject	canonical	3
Chinese	14	29	15	cleft	object	cleft	3
Chinese	14	30	15	canonical	object	cleft	5
Chinese	14	31	16	cleft	subject	cleft	5
Chinese	14	32	16	canonical	subject	cleft	2
Chinese	15	1	1	cleft	subject	cleft	7
Chinese	15	2	1	canonical	subject	cleft	5
Chinese	15	3	2	cleft	object	canonical	2
Chinese	15	4	2	canonical	object	canonical	7
Chinese	15	5	3	cleft	subject	canonical	5
Chinese	15	6	3	canonical	subject	canonical	1
Chinese	15	7	4	cleft	object	cleft	1
Chinese	15	8	4	canonical	object	cleft	7
Chinese	15	9	5	cleft	subject	cleft	7
Chinese	15	10	5	canonical	subject	cleft	5
Chinese	15	11	6	cleft	object	canonical	3
Chinese	15	12	6	canonical	object	canonical	6
Chinese	15	13	7	cleft	subject	canonical	6
Chinese	15	14	7	canonical	subject	canonical	5
Chinese	15	15	8	cleft	object	cleft	5
Chinese	15	16	8	canonical	object	cleft	4
Chinese	15	17	9	cleft	subject	cleft	7
Chinese	15	18	9	canonical	subject	cleft	7
Chinese	15	19	10	cleft	object	canonical	2
Chinese	15	20	10	canonical	object	canonical	6
Chinese	15	21	11	cleft	subject	canonical	7
Chinese	15	22	11	canonical	subject	canonical	7
Chinese	15	23	12	cleft	object	cleft	2
Chinese	15	24	12	canonical	object	cleft	6
Chinese	15	25	13	cleft	subject	cleft	6
Chinese	15	26	13	canonical	subject	cleft	5
Chinese	15	27	14	cleft	object	canonical	3
Chinese	15	28	14	canonical	object	canonical	6
Chinese	15	29	15	cleft	subject	canonical	1
Chinese	15	30	15	canonical	subject	canonical	2
Chinese	15	31	16	cleft	object	cleft	5
Chinese	15	32	16	canonical	object	cleft	7
Chinese	16	1	1	cleft	object	cleft	5
Chinese	16	2	1	canonical	object	cleft	7
Chinese	16	3	2	cleft	subject	cleft	7
Chinese	16	4	2	canonical	subject	cleft	5
Chinese	16	5	3	cleft	object	canonical	1
Chinese	16	6	3	canonical	object	canonical	7
Chinese	16	7	4	cleft	subject	canonical	6
Chinese	16	8	4	canonical	subject	canonical	7
Chinese	16	9	5	cleft	object	cleft	6
Chinese	16	10	5	canonical	object	cleft	7
Chinese	16	11	6	cleft	subject	cleft	6
Chinese	16	12	6	canonical	subject	cleft	7
Chinese	16	13	7	cleft	object	canonical	3
Chinese	16	14	7	canonical	object	canonical	7
Chinese	16	15	8	cleft	subject	canonical	5
Chinese	16	16	8	canonical	subject	canonical	7
Chinese	16	17	9	cleft	object	cleft	6
Chinese	16	18	9	canonical	object	cleft	7
Chinese	16	19	10	cleft	subject	cleft	7
Chinese	16	20	10	canonical	subject	cleft	6
Chinese	16	21	11	cleft	object	canonical	5
Chinese	16	22	11	canonical	object	canonical	7
Chinese	16	23	12	cleft	subject	canonical	6
Chinese	16	24	12	canonical	subject	canonical	7
Chinese	16	25	13	cleft	object	cleft	5
Chinese	16	26	13	canonical	object	cleft	7
Chinese	16	27	14	cleft	subject	cleft	2
Chinese	16	28	14	canonical	subject	cleft	7
Chinese	16	29	15	cleft	object	canonical	5
Chinese	16	30	15	canonical	object	canonical	7
Chinese	16	31	16	cleft	subject	canonical	6
Chinese	16	32	16	canonical	subject	canonical	7
Chinese	17	1	1	cleft	subject	canonical	5
Chinese	17	2	1	canonical	subject	canonical	7
Chinese	17	3	2	cleft	object	cleft	4
Chinese	17	4	2	canonical	object	cleft	7
Chinese	17	5	3	cleft	subject	cleft	4
Chinese	17	6	3	canonical	subject	cleft	6
Chinese	17	7	4	cleft	object	canonical	6
Chinese	17	8	4	canonical	object	canonical	7
Chinese	17	9	5	cleft	subject	canonical	5
Chinese	17	10	5	canonical	subject	canonical	7
Chinese	17	11	6	cleft	object	cleft	5
Chinese	17	12	6	canonical	object	cleft	7
Chinese	17	13	7	cleft	subject	cleft	5
Chinese	17	14	7	canonical	subject	cleft	6
Chinese	17	15	8	cleft	object	canonical	4
Chinese	17	16	8	canonical	object	canonical	7
Chinese	17	17	9	cleft	subject	canonical	5
Chinese	17	18	9	canonical	subject	canonical	7
Chinese	17	19	10	cleft	object	cleft	4
Chinese	17	20	10	canonical	object	cleft	7
Chinese	17	21	11	cleft	subject	cleft	5
Chinese	17	22	11	canonical	subject	cleft	7
Chinese	17	23	12	cleft	object	canonical	5
Chinese	17	24	12	canonical	object	canonical	7
Chinese	17	25	13	cleft	subject	canonical	5
Chinese	17	26	13	canonical	subject	canonical	7
Chinese	17	27	14	cleft	object	cleft	5
Chinese	17	28	14	canonical	object	cleft	6
Chinese	17	29	15	cleft	subject	cleft	5
Chinese	17	30	15	canonical	subject	cleft	5
Chinese	17	31	16	cleft	object	canonical	5
Chinese	17	32	16	canonical	object	canonical	7
Chinese	18	1	1	cleft	object	canonical	1
Chinese	18	2	1	canonical	object	canonical	7
Chinese	18	3	2	cleft	subject	canonical	5
Chinese	18	4	2	canonical	subject	canonical	4
Chinese	18	5	3	cleft	object	cleft	3
Chinese	18	6	3	canonical	object	cleft	7
Chinese	18	7	4	cleft	subject	cleft	7
Chinese	18	8	4	canonical	subject	cleft	7
Chinese	18	9	5	cleft	object	canonical	1
Chinese	18	10	5	canonical	object	canonical	7
Chinese	18	11	6	cleft	subject	canonical	7
Chinese	18	12	6	canonical	subject	canonical	6
Chinese	18	13	7	cleft	object	cleft	6
Chinese	18	14	7	canonical	object	cleft	7
Chinese	18	15	8	cleft	subject	cleft	7
Chinese	18	16	8	canonical	subject	cleft	2
Chinese	18	17	9	cleft	object	canonical	6
Chinese	18	18	9	canonical	object	canonical	7
Chinese	18	19	10	cleft	subject	canonical	7
Chinese	18	20	10	canonical	subject	canonical	6
Chinese	18	21	11	cleft	object	cleft	3
Chinese	18	22	11	canonical	object	cleft	7
Chinese	18	23	12	cleft	subject	cleft	6
Chinese	18	24	12	canonical	subject	cleft	7
Chinese	18	25	13	cleft	object	canonical	2
Chinese	18	26	13	canonical	object	canonical	7
Chinese	18	27	14	cleft	subject	canonical	7
Chinese	18	28	14	canonical	subject	canonical	7
Chinese	18	29	15	cleft	object	cleft	3
Chinese	18	30	15	canonical	object	cleft	7
Chinese	18	31	16	cleft	subject	cleft	7
Chinese	18	32	16	canonical	subject	cleft	2
Chinese	19	1	1	cleft	subject	cleft	7
Chinese	19	2	1	canonical	subject	cleft	7
Chinese	19	3	2	cleft	object	canonical	3
Chinese	19	4	2	canonical	object	canonical	4
Chinese	19	5	3	cleft	subject	canonical	3
Chinese	19	6	3	canonical	subject	canonical	2
Chinese	19	7	4	cleft	object	cleft	2
Chinese	19	8	4	canonical	object	cleft	4
Chinese	19	9	5	cleft	subject	cleft	3
Chinese	19	10	5	canonical	subject	cleft	3
Chinese	19	11	6	cleft	object	canonical	1
Chinese	19	12	6	canonical	object	canonical	4
Chinese	19	13	7	cleft	subject	canonical	4
Chinese	19	14	7	canonical	subject	canonical	4
Chinese	19	15	8	cleft	object	cleft	1
Chinese	19	16	8	canonical	object	cleft	7
Chinese	19	17	9	cleft	subject	cleft	7
Chinese	19	18	9	canonical	subject	cleft	6
Chinese	19	19	10	cleft	object	canonical	1
Chinese	19	20	10	canonical	object	canonical	7
Chinese	19	21	11	cleft	subject	canonical	7
Chinese	19	22	11	canonical	subject	canonical	6
Chinese	19	23	12	cleft	object	cleft	1
Chinese	19	24	12	canonical	object	cleft	7
Chinese	19	25	13	cleft	subject	cleft	7
Chinese	19	26	13	canonical	subject	cleft	6
Chinese	19	27	14	cleft	object	canonical	1
Chinese	19	28	14	canonical	object	canonical	7
Chinese	19	29	15	cleft	subject	canonical	7
Chinese	19	30	15	canonical	subject	canonical	7
Chinese	19	31	16	cleft	object	cleft	1
Chinese	19	32	16	canonical	object	cleft	7
Chinese	20	1	1	cleft	object	cleft	7
Chinese	20	2	1	canonical	object	cleft	7
Chinese	20	3	2	cleft	subject	cleft	7
Chinese	20	4	2	canonical	subject	cleft	7
Chinese	20	5	3	cleft	object	canonical	3
Chinese	20	6	3	canonical	object	canonical	7
Chinese	20	7	4	cleft	subject	canonical	7
Chinese	20	8	4	canonical	subject	canonical	7
Chinese	20	9	5	cleft	object	cleft	7
Chinese	20	10	5	canonical	object	cleft	7
Chinese	20	11	6	cleft	subject	cleft	7
Chinese	20	12	6	canonical	subject	cleft	7
Chinese	20	13	7	cleft	object	canonical	5
Chinese	20	14	7	canonical	object	canonical	5
Chinese	20	15	8	cleft	subject	canonical	7
Chinese	20	16	8	canonical	subject	canonical	7
Chinese	20	17	9	cleft	object	cleft	5
Chinese	20	18	9	canonical	object	cleft	5
Chinese	20	19	10	cleft	subject	cleft	7
Chinese	20	20	10	canonical	subject	cleft	7
Chinese	20	21	11	cleft	object	canonical	7
Chinese	20	22	11	canonical	object	canonical	7
Chinese	20	23	12	cleft	subject	canonical	7
Chinese	20	24	12	canonical	subject	canonical	7
Chinese	20	25	13	cleft	object	cleft	7
Chinese	20	26	13	canonical	object	cleft	7
Chinese	20	27	14	cleft	subject	cleft	7
Chinese	20	28	14	canonical	subject	cleft	7
Chinese	20	29	15	cleft	object	canonical	7
Chinese	20	30	15	canonical	object	canonical	7
Chinese	20	31	16	cleft	subject	canonical	7
Chinese	20	32	16	canonical	subject	canonical	7
Chinese	21	1	1	cleft	subject	canonical	7
Chinese	21	2	1	canonical	subject	canonical	2
Chinese	21	3	2	cleft	object	cleft	6
Chinese	21	4	2	canonical	object	cleft	1
Chinese	21	5	3	cleft	subject	cleft	7
Chinese	21	6	3	canonical	subject	cleft	1
Chinese	21	7	4	cleft	object	canonical	1
Chinese	21	8	4	canonical	object	canonical	7
Chinese	21	9	5	cleft	subject	canonical	7
Chinese	21	10	5	canonical	subject	canonical	1
Chinese	21	11	6	cleft	object	cleft	7
Chinese	21	12	6	canonical	object	cleft	1
Chinese	21	13	7	cleft	subject	cleft	7
Chinese	21	14	7	canonical	subject	cleft	1
Chinese	21	15	8	cleft	object	canonical	1
Chinese	21	16	8	canonical	object	canonical	4
Chinese	21	17	9	cleft	subject	canonical	5
Chinese	21	18	9	canonical	subject	canonical	1
Chinese	21	19	10	cleft	object	cleft	7
Chinese	21	20	10	canonical	object	cleft	4
Chinese	21	21	11	cleft	subject	cleft	7
Chinese	21	22	11	canonical	subject	cleft	1
Chinese	21	23	12	cleft	object	canonical	1
Chinese	21	24	12	canonical	object	canonical	7
Chinese	21	25	13	cleft	subject	canonical	7
Chinese	21	26	13	canonical	subject	canonical	1
Chinese	21	27	14	cleft	object	cleft	1
Chinese	21	28	14	canonical	object	cleft	7
Chinese	21	29	15	cleft	subject	cleft	7
Chinese	21	30	15	canonical	subject	cleft	1
Chinese	21	31	16	cleft	object	canonical	1
Chinese	21	32	16	canonical	object	canonical	7
Chinese	22	1	1	cleft	object	canonical	2
Chinese	22	2	1	canonical	object	canonical	7
Chinese	22	3	2	cleft	subject	canonical	2
Chinese	22	4	2	canonical	subject	canonical	6
Chinese	22	5	3	cleft	object	cleft	4
Chinese	22	6	3	canonical	object	cleft	7
Chinese	22	7	4	cleft	subject	cleft	7
Chinese	22	8	4	canonical	subject	cleft	1
Chinese	22	9	5	cleft	object	canonical	2
Chinese	22	10	5	canonical	object	canonical	1
Chinese	22	11	6	cleft	subject	canonical	3
Chinese	22	12	6	canonical	subject	canonical	2
Chinese	22	13	7	cleft	object	cleft	6
Chinese	22	14	7	canonical	object	cleft	1
Chinese	22	15	8	cleft	subject	cleft	3
Chinese	22	16	8	canonical	subject	cleft	2
Chinese	22	17	9	cleft	object	canonical	3
Chinese	22	18	9	canonical	object	canonical	2
Chinese	22	19	10	cleft	subject	canonical	6
Chinese	22	20	10	canonical	subject	canonical	3
Chinese	22	21	11	cleft	object	cleft	3
Chinese	22	22	11	canonical	object	cleft	5
Chinese	22	23	12	cleft	subject	cleft	2
Chinese	22	24	12	canonical	subject	cleft	6
Chinese	22	25	13	cleft	object	canonical	1
Chinese	22	26	13	canonical	object	canonical	7
Chinese	22	27	14	cleft	subject	canonical	7
Chinese	22	28	14	canonical	subject	canonical	1
Chinese	22	29	15	cleft	object	cleft	7
Chinese	22	30	15	canonical	object	cleft	3
Chinese	22	31	16	cleft	subject	cleft	6
Chinese	22	32	16	canonical	subject	cleft	1
Chinese	23	1	1	cleft	subject	cleft	7
Chinese	23	2	1	canonical	subject	cleft	6
Chinese	23	3	2	cleft	object	canonical	4
Chinese	23	4	2	canonical	object	canonical	7
Chinese	23	5	3	cleft	subject	canonical	7
Chinese	23	6	3	canonical	subject	canonical	7
Chinese	23	7	4	cleft	object	cleft	4
Chinese	23	8	4	canonical	object	cleft	7
Chinese	23	9	5	cleft	subject	cleft	7
Chinese	23	10	5	canonical	subject	cleft	6
Chinese	23	11	6	cleft	object	canonical	5
Chinese	23	12	6	canonical	object	canonical	7
Chinese	23	13	7	cleft	subject	canonical	7
Chinese	23	14	7	canonical	subject	canonical	5
Chinese	23	15	8	cleft	object	cleft	5
Chinese	23	16	8	canonical	object	cleft	7
Chinese	23	17	9	cleft	subject	cleft	7
Chinese	23	18	9	canonical	subject	cleft	5
Chinese	23	19	10	cleft	object	canonical	6
Chinese	23	20	10	canonical	object	canonical	6
Chinese	23	21	11	cleft	subject	canonical	7
Chinese	23	22	11	canonical	subject	canonical	5
Chinese	23	23	12	cleft	object	cleft	5
Chinese	23	24	12	canonical	object	cleft	7
Chinese	23	25	13	cleft	subject	cleft	7
Chinese	23	26	13	canonical	subject	cleft	5
Chinese	23	27	14	cleft	object	canonical	5
Chinese	23	28	14	canonical	object	canonical	7
Chinese	23	29	15	cleft	subject	canonical	7
Chinese	23	30	15	canonical	subject	canonical	6
Chinese	23	31	16	cleft	object	cleft	5
Chinese	23	32	16	canonical	object	cleft	7
Chinese	24	1	1	cleft	object	cleft	7
Chinese	24	2	1	canonical	object	cleft	7
Chinese	24	3	2	cleft	subject	cleft	7
Chinese	24	4	2	canonical	subject	cleft	7
Chinese	24	5	3	cleft	object	canonical	6
Chinese	24	6	3	canonical	object	canonical	7
Chinese	24	7	4	cleft	subject	canonical	6
Chinese	24	8	4	canonical	subject	canonical	6
Chinese	24	9	5	cleft	object	cleft	6
Chinese	24	10	5	canonical	object	cleft	6
Chinese	24	11	6	cleft	subject	cleft	7
Chinese	24	12	6	canonical	subject	cleft	6
Chinese	24	13	7	cleft	object	canonical	6
Chinese	24	14	7	canonical	object	canonical	7
Chinese	24	15	8	cleft	subject	canonical	6
Chinese	24	16	8	canonical	subject	canonical	6
Chinese	24	17	9	cleft	object	cleft	6
Chinese	24	18	9	canonical	object	cleft	6
Chinese	24	19	10	cleft	subject	cleft	6
Chinese	24	20	10	canonical	subject	cleft	6
Chinese	24	21	11	cleft	object	canonical	6
Chinese	24	22	11	canonical	object	canonical	6
Chinese	24	23	12	cleft	subject	canonical	6
Chinese	24	24	12	canonical	subject	canonical	6
Chinese	24	25	13	cleft	object	cleft	6
Chinese	24	26	13	canonical	object	cleft	6
Chinese	24	27	14	cleft	subject	cleft	6
Chinese	24	28	14	canonical	subject	cleft	6
Chinese	24	29	15	cleft	object	canonical	7
Chinese	24	30	15	canonical	object	canonical	6
Chinese	24	31	16	cleft	subject	canonical	5
Chinese	24	32	16	canonical	subject	canonical	5
Chinese	25	1	1	cleft	subject	canonical	6
Chinese	25	2	1	canonical	subject	canonical	7
Chinese	25	3	2	cleft	object	cleft	5
Chinese	25	4	2	canonical	object	cleft	7
Chinese	25	5	3	cleft	subject	cleft	7
Chinese	25	6	3	canonical	subject	cleft	7
Chinese	25	7	4	cleft	object	canonical	3
Chinese	25	8	4	canonical	object	canonical	5
Chinese	25	9	5	cleft	subject	canonical	6
Chinese	25	10	5	canonical	subject	canonical	7
Chinese	25	11	6	cleft	object	cleft	5
Chinese	25	12	6	canonical	object	cleft	6
Chinese	25	13	7	cleft	subject	cleft	3
Chinese	25	14	7	canonical	subject	cleft	3
Chinese	25	15	8	cleft	object	canonical	3
Chinese	25	16	8	canonical	object	canonical	7
Chinese	25	17	9	cleft	subject	canonical	7
Chinese	25	18	9	canonical	subject	canonical	7
Chinese	25	19	10	cleft	object	cleft	3
Chinese	25	20	10	canonical	object	cleft	6
Chinese	25	21	11	cleft	subject	cleft	7
Chinese	25	22	11	canonical	subject	cleft	7
Chinese	25	23	12	cleft	object	canonical	4
Chinese	25	24	12	canonical	object	canonical	7
Chinese	25	25	13	cleft	subject	canonical	7
Chinese	25	26	13	canonical	subject	canonical	6
Chinese	25	27	14	cleft	object	cleft	3
Chinese	25	28	14	canonical	object	cleft	6
Chinese	25	29	15	cleft	subject	cleft	4
Chinese	25	30	15	canonical	subject	cleft	6
Chinese	25	31	16	cleft	object	canonical	5
Chinese	25	32	16	canonical	object	canonical	7
Chinese	26	1	1	cleft	object	canonical	5
Chinese	26	2	1	canonical	object	canonical	6
Chinese	26	3	2	cleft	subject	canonical	6
Chinese	26	4	2	canonical	subject	canonical	6
Chinese	26	5	3	cleft	object	cleft	6
Chinese	26	6	3	canonical	object	cleft	7
Chinese	26	7	4	cleft	subject	cleft	5
Chinese	26	8	4	canonical	subject	cleft	6
Chinese	26	9	5	cleft	object	canonical	6
Chinese	26	10	5	canonical	object	canonical	7
Chinese	26	11	6	cleft	subject	canonical	7
Chinese	26	12	6	canonical	subject	canonical	6
Chinese	26	13	7	cleft	object	cleft	6
Chinese	26	14	7	canonical	object	cleft	7
Chinese	26	15	8	cleft	subject	cleft	7
Chinese	26	16	8	canonical	subject	cleft	6
Chinese	26	17	9	cleft	object	canonical	6
Chinese	26	18	9	canonical	object	canonical	6
Chinese	26	19	10	cleft	subject	canonical	6
Chinese	26	20	10	canonical	subject	canonical	5
Chinese	26	21	11	cleft	object	cleft	6
Chinese	26	22	11	canonical	object	cleft	6
Chinese	26	23	12	cleft	subject	cleft	7
Chinese	26	24	12	canonical	subject	cleft	6
Chinese	26	25	13	cleft	object	canonical	6
Chinese	26	26	13	canonical	object	canonical	7
Chinese	26	27	14	cleft	subject	canonical	7
Chinese	26	28	14	canonical	subject	canonical	6
Chinese	26	29	15	cleft	object	cleft	7
Chinese	26	30	15	canonical	object	cleft	6
Chinese	26	31	16	cleft	subject	cleft	5
Chinese	26	32	16	canonical	subject	cleft	6
Chinese	27	1	1	cleft	subject	cleft	6
Chinese	27	2	1	canonical	subject	cleft	4
Chinese	27	3	2	cleft	object	canonical	1
Chinese	27	4	2	canonical	object	canonical	7
Chinese	27	5	3	cleft	subject	canonical	7
Chinese	27	6	3	canonical	subject	canonical	4
Chinese	27	7	4	cleft	object	cleft	1
Chinese	27	8	4	canonical	object	cleft	7
Chinese	27	9	5	cleft	subject	cleft	7
Chinese	27	10	5	canonical	subject	cleft	1
Chinese	27	11	6	cleft	object	canonical	1
Chinese	27	12	6	canonical	object	canonical	7
Chinese	27	13	7	cleft	subject	canonical	7
Chinese	27	14	7	canonical	subject	canonical	3
Chinese	27	15	8	cleft	object	cleft	2
Chinese	27	16	8	canonical	object	cleft	7
Chinese	27	17	9	cleft	subject	cleft	7
Chinese	27	18	9	canonical	subject	cleft	1
Chinese	27	19	10	cleft	object	canonical	1
Chinese	27	20	10	canonical	object	canonical	7
Chinese	27	21	11	cleft	subject	canonical	7
Chinese	27	22	11	canonical	subject	canonical	4
Chinese	27	23	12	cleft	object	cleft	3
Chinese	27	24	12	canonical	object	cleft	7
Chinese	27	25	13	cleft	subject	cleft	7
Chinese	27	26	13	canonical	subject	cleft	4
Chinese	27	27	14	cleft	object	canonical	3
Chinese	27	28	14	canonical	object	canonical	7
Chinese	27	29	15	cleft	subject	canonical	7
Chinese	27	30	15	canonical	subject	canonical	6
Chinese	27	31	16	cleft	object	cleft	3
Chinese	27	32	16	canonical	object	cleft	7
Chinese	28	1	1	cleft	object	cleft	1
Chinese	28	2	1	canonical	object	cleft	6
Chinese	28	3	2	cleft	subject	cleft	1
Chinese	28	4	2	canonical	subject	cleft	1
Chinese	28	5	3	cleft	object	canonical	2
Chinese	28	6	3	canonical	object	canonical	7
Chinese	28	7	4	cleft	subject	canonical	1
Chinese	28	8	4	canonical	subject	canonical	3
Chinese	28	9	5	cleft	object	cleft	1
Chinese	28	10	5	canonical	object	cleft	1
Chinese	28	11	6	cleft	subject	cleft	1
Chinese	28	12	6	canonical	subject	cleft	1
Chinese	28	13	7	cleft	object	canonical	1
Chinese	28	14	7	canonical	object	canonical	1
Chinese	28	15	8	cleft	subject	canonical	1
Chinese	28	16	8	canonical	subject	canonical	1
Chinese	28	17	9	cleft	object	cleft	1
Chinese	28	18	9	canonical	object	cleft	1
Chinese	28	19	10	cleft	subject	cleft	1
Chinese	28	20	10	canonical	subject	cleft	1
Chinese	28	21	11	cleft	object	canonical	1
Chinese	28	22	11	canonical	object	canonical	6
Chinese	28	23	12	cleft	subject	canonical	1
Chinese	28	24	12	canonical	subject	canonical	3
Chinese	28	25	13	cleft	object	cleft	1
Chinese	28	26	13	canonical	object	cleft	1
Chinese	28	27	14	cleft	subject	cleft	2
Chinese	28	28	14	canonical	subject	cleft	1
Chinese	28	29	15	cleft	object	canonical	1
Chinese	28	30	15	canonical	object	canonical	3
Chinese	28	31	16	cleft	subject	canonical	1
Chinese	28	32	16	canonical	subject	canonical	1
Chinese	29	1	1	cleft	subject	canonical	5
Chinese	29	2	1	canonical	subject	canonical	6
Chinese	29	3	2	cleft	object	cleft	3
Chinese	29	4	2	canonical	object	cleft	4
Chinese	29	5	3	cleft	subject	cleft	3
Chinese	29	6	3	canonical	subject	cleft	2
Chinese	29	7	4	cleft	object	canonical	3
Chinese	29	8	4	canonical	object	canonical	3
Chinese	29	9	5	cleft	subject	canonical	3
Chinese	29	10	5	canonical	subject	canonical	2
Chinese	29	11	6	cleft	object	cleft	3
Chinese	29	12	6	canonical	object	cleft	4
Chinese	29	13	7	cleft	subject	cleft	4
Chinese	29	14	7	canonical	subject	cleft	3
Chinese	29	15	8	cleft	object	canonical	4
Chinese	29	16	8	canonical	object	canonical	3
Chinese	29	17	9	cleft	subject	canonical	3
Chinese	29	18	9	canonical	subject	canonical	4
Chinese	29	19	10	cleft	object	cleft	4
Chinese	29	20	10	canonical	object	cleft	5
Chinese	29	21	11	cleft	subject	cleft	3
Chinese	29	22	11	canonical	subject	cleft	5
Chinese	29	23	12	cleft	object	canonical	3
Chinese	29	24	12	canonical	object	canonical	4
Chinese	29	25	13	cleft	subject	canonical	5
Chinese	29	26	13	canonical	subject	canonical	3
Chinese	29	27	14	cleft	object	cleft	3
Chinese	29	28	14	canonical	object	cleft	5
Chinese	29	29	15	cleft	subject	cleft	5
Chinese	29	30	15	canonical	subject	cleft	5
Chinese	29	31	16	cleft	object	canonical	4
Chinese	29	32	16	canonical	object	canonical	6
Chinese	30	1	1	cleft	object	canonical	3
Chinese	30	2	1	canonical	object	canonical	6
Chinese	30	3	2	cleft	subject	canonical	6
Chinese	30	4	2	canonical	subject	canonical	2
Chinese	30	5	3	cleft	object	cleft	1
Chinese	30	6	3	canonical	object	cleft	7
Chinese	30	7	4	cleft	subject	cleft	6
Chinese	30	8	4	canonical	subject	cleft	2
Chinese	30	9	5	cleft	object	canonical	1
Chinese	30	10	5	canonical	object	canonical	5
Chinese	30	11	6	cleft	subject	canonical	7
Chinese	30	12	6	canonical	subject	canonical	1
Chinese	30	13	7	cleft	object	cleft	1
Chinese	30	14	7	canonical	object	cleft	7
Chinese	30	15	8	cleft	subject	cleft	7
Chinese	30	16	8	canonical	subject	cleft	1
Chinese	30	17	9	cleft	object	canonical	7
Chinese	30	18	9	canonical	object	canonical	1
Chinese	30	19	10	cleft	subject	canonical	7
Chinese	30	20	10	canonical	subject	canonical	1
Chinese	30	21	11	cleft	object	cleft	3
Chinese	30	22	11	canonical	object	cleft	7
Chinese	30	23	12	cleft	subject	cleft	7
Chinese	30	24	12	canonical	subject	cleft	1
Chinese	30	25	13	cleft	object	canonical	1
Chinese	30	26	13	canonical	object	canonical	7
Chinese	30	27	14	cleft	subject	canonical	7
Chinese	30	28	14	canonical	subject	canonical	2
Chinese	30	29	15	cleft	object	cleft	1
Chinese	30	30	15	canonical	object	cleft	7
Chinese	30	31	16	cleft	subject	cleft	7
Chinese	30	32	16	canonical	subject	cleft	1
Chinese	31	1	1	cleft	subject	cleft	7
Chinese	31	2	1	canonical	subject	cleft	4
Chinese	31	3	2	cleft	object	canonical	4
Chinese	31	4	2	canonical	object	canonical	6
Chinese	31	5	3	cleft	subject	canonical	6
Chinese	31	6	3	canonical	subject	canonical	5
Chinese	31	7	4	cleft	object	cleft	6
Chinese	31	8	4	canonical	object	cleft	7
Chinese	31	9	5	cleft	subject	cleft	7
Chinese	31	10	5	canonical	subject	cleft	6
Chinese	31	11	6	cleft	object	canonical	5
Chinese	31	12	6	canonical	object	canonical	7
Chinese	31	13	7	cleft	subject	canonical	7
Chinese	31	14	7	canonical	subject	canonical	6
Chinese	31	15	8	cleft	object	cleft	6
Chinese	31	16	8	canonical	object	cleft	7
Chinese	31	17	9	cleft	subject	cleft	7
Chinese	31	18	9	canonical	subject	cleft	6
Chinese	31	19	10	cleft	object	canonical	4
Chinese	31	20	10	canonical	object	canonical	5
Chinese	31	21	11	cleft	subject	canonical	7
Chinese	31	22	11	canonical	subject	canonical	6
Chinese	31	23	12	cleft	object	cleft	6
Chinese	31	24	12	canonical	object	cleft	7
Chinese	31	25	13	cleft	subject	cleft	6
Chinese	31	26	13	canonical	subject	cleft	6
Chinese	31	27	14	cleft	object	canonical	6
Chinese	31	28	14	canonical	object	canonical	7
Chinese	31	29	15	cleft	subject	canonical	7
Chinese	31	30	15	canonical	subject	canonical	6
Chinese	31	31	16	cleft	object	cleft	5
Chinese	31	32	16	canonical	object	cleft	6
Chinese	32	1	1	cleft	object	cleft	7
Chinese	32	2	1	canonical	object	cleft	2
Chinese	32	3	2	cleft	subject	cleft	6
Chinese	32	4	2	canonical	subject	cleft	6
Chinese	32	5	3	cleft	object	canonical	3
Chinese	32	6	3	canonical	object	canonical	7
Chinese	32	7	4	cleft	subject	canonical	7
Chinese	32	8	4	canonical	subject	canonical	7
Chinese	32	9	5	cleft	object	cleft	7
Chinese	32	10	5	canonical	object	cleft	7
Chinese	32	11	6	cleft	subject	cleft	7
Chinese	32	12	6	canonical	subject	cleft	7
Chinese	32	13	7	cleft	object	canonical	6
Chinese	32	14	7	canonical	object	canonical	5
Chinese	32	15	8	cleft	subject	canonical	6
Chinese	32	16	8	canonical	subject	canonical	6
Chinese	32	17	9	cleft	object	cleft	7
Chinese	32	18	9	canonical	object	cleft	7
Chinese	32	19	10	cleft	subject	cleft	7
Chinese	32	20	10	canonical	subject	cleft	6
Chinese	32	21	11	cleft	object	canonical	6
Chinese	32	22	11	canonical	object	canonical	7
Chinese	32	23	12	cleft	subject	canonical	6
Chinese	32	24	12	canonical	subject	canonical	6
Chinese	32	25	13	cleft	object	cleft	6
Chinese	32	26	13	canonical	object	cleft	6
Chinese	32	27	14	cleft	subject	cleft	5
Chinese	32	28	14	canonical	subject	cleft	5
Chinese	32	29	15	cleft	object	canonical	6
Chinese	32	30	15	canonical	object	canonical	6
Chinese	32	31	16	cleft	subject	canonical	7
Chinese	32	32	16	canonical	subject	canonical	7
English	1	1	1	cleft	subject	canonical	7
English	1	2	1	canonical	subject	canonical	7
English	1	3	2	cleft	object	cleft	2
English	1	4	2	canonical	object	cleft	2
English	1	5	3	cleft	subject	cleft	7
English	1	6	3	canonical	subject	cleft	7
English	1	7	4	cleft	object	canonical	2
English	1	8	4	canonical	object	canonical	7
English	1	9	5	cleft	subject	canonical	6
English	1	10	5	canonical	subject	canonical	6
English	1	11	6	cleft	object	cleft	4
English	1	12	6	canonical	object	cleft	6
English	1	13	7	cleft	subject	cleft	6
English	1	14	7	canonical	subject	cleft	6
English	1	15	8	cleft	object	canonical	5
English	1	16	8	canonical	object	canonical	7
English	1	17	9	cleft	subject	canonical	7
English	1	18	9	canonical	subject	canonical	7
English	1	19	10	cleft	object	cleft	4
English	1	20	10	canonical	object	cleft	4
English	1	21	11	cleft	subject	cleft	7
English	1	22	11	canonical	subject	cleft	7
English	1	23	12	cleft	object	canonical	3
English	1	24	12	canonical	object	canonical	7
English	1	25	13	cleft	subject	canonical	5
English	1	26	13	canonical	subject	canonical	5
English	1	27	14	cleft	object	cleft	7
English	1	28	14	canonical	object	cleft	7
English	1	29	15	cleft	subject	cleft	6
English	1	30	15	canonical	subject	cleft	6
English	1	31	16	cleft	object	canonical	5
English	1	32	16	canonical	object	canonical	7
English	2	1	1	cleft	object	canonical	6
English	2	2	1	canonical	object	canonical	7
English	2	3	2	cleft	subject	canonical	6
English	2	4	2	canonical	subject	canonical	7
English	2	5	3	cleft	object	cleft	3
English	2	6	3	canonical	object	cleft	7
English	2	7	4	cleft	subject	cleft	7
English	2	8	4	canonical	subject	cleft	7
English	2	9	5	cleft	object	canonical	7
English	2	10	5	canonical	object	canonical	7
English	2	11	6	cleft	subject	canonical	7
English	2	12	6	canonical	subject	canonical	6
English	2	13	7	cleft	object	cleft	7
English	2	14	7	canonical	object	cleft	7
English	2	15	8	cleft	subject	cleft	7
English	2	16	8	canonical	subject	cleft	6
English	2	17	9	cleft	object	canonical	6
English	2	18	9	canonical	object	canonical	7
English	2	19	10	cleft	subject	canonical	7
English	2	20	10	canonical	subject	canonical	7
English	2	21	11	cleft	object	cleft	7
English	2	22	11	canonical	object	cleft	7
English	2	23	12	cleft	subject	cleft	7
English	2	24	12	canonical	subject	cleft	7
English	2	25	13	cleft	object	canonical	5
English	2	26	13	canonical	object	canonical	7
English	2	27	14	cleft	subject	canonical	7
English	2	28	14	canonical	subject	canonical	6
English	2	29	15	cleft	object	cleft	7
English	2	30	15	canonical	object	cleft	6
English	2	31	16	cleft	subject	cleft	7
English	2	32	16	canonical	subject	cleft	6
English	3	1	1	cleft	subject	cleft	5
English	3	2	1	canonical	subject	cleft	7
English	3	3	2	cleft	object	canonical	5
English	3	4	2	canonical	object	canonical	7
English	3	5	3	cleft	subject	canonical	7
English	3	6	3	canonical	subject	canonical	7
English	3	7	4	cleft	object	cleft	5
English	3	8	4	canonical	object	cleft	7
English	3	9	5	cleft	subject	cleft	6
English	3	10	5	canonical	subject	cleft	7
English	3	11	6	cleft	object	canonical	7
English	3	12	6	canonical	object	canonical	7
English	3	13	7	cleft	subject	canonical	6
English	3	14	7	canonical	subject	canonical	6
English	3	15	8	cleft	object	cleft	6
English	3	16	8	canonical	object	cleft	7
English	3	17	9	cleft	subject	cleft	6
English	3	18	9	canonical	subject	cleft	6
English	3	19	10	cleft	object	canonical	5
English	3	20	10	canonical	object	canonical	7
English	3	21	11	cleft	subject	canonical	5
English	3	22	11	canonical	subject	canonical	7
English	3	23	12	cleft	object	cleft	5
English	3	24	12	canonical	object	cleft	6
English	3	25	13	cleft	subject	cleft	5
English	3	26	13	canonical	subject	cleft	7
English	3	27	14	cleft	object	canonical	6
English	3	28	14	canonical	object	canonical	7
English	3	29	15	cleft	subject	canonical	6
English	3	30	15	canonical	subject	canonical	7
English	3	31	16	cleft	object	cleft	6
English	3	32	16	canonical	object	cleft	7
English	4	1	1	cleft	object	cleft	1
English	4	2	1	canonical	object	cleft	7
English	4	3	2	cleft	subject	cleft	7
English	4	4	2	canonical	subject	cleft	7
English	4	5	3	cleft	object	canonical	1
English	4	6	3	canonical	object	canonical	7
English	4	7	4	cleft	subject	canonical	7
English	4	8	4	canonical	subject	canonical	7
English	4	9	5	cleft	object	cleft	7
English	4	10	5	canonical	object	cleft	1
English	4	11	6	cleft	subject	cleft	7
English	4	12	6	canonical	subject	cleft	7
English	4	13	7	cleft	object	canonical	1
English	4	14	7	canonical	object	canonical	7
English	4	15	8	cleft	subject	canonical	7
English	4	16	8	canonical	subject	canonical	7
English	4	17	9	cleft	object	cleft	7
English	4	18	9	canonical	object	cleft	7
English	4	19	10	cleft	subject	cleft	7
English	4	20	10	canonical	subject	cleft	7
English	4	21	11	cleft	object	canonical	3
English	4	22	11	canonical	object	canonical	7
English	4	23	12	cleft	subject	canonical	7
English	4	24	12	canonical	subject	canonical	7
English	4	25	13	cleft	object	cleft	7
English	4	26	13	canonical	object	cleft	5
English	4	27	14	cleft	subject	cleft	7
English	4	28	14	canonical	subject	cleft	7
English	4	29	15	cleft	object	canonical	2
English	4	30	15	canonical	object	canonical	7
English	4	31	16	cleft	subject	canonical	4
English	4	32	16	canonical	subject	canonical	7
English	5	1	1	cleft	subject	canonical	6
English	5	2	1	canonical	subject	canonical	7
English	5	3	2	cleft	object	cleft	4
English	5	4	2	canonical	object	cleft	3
English	5	5	3	cleft	subject	cleft	5
English	5	6	3	canonical	subject	cleft	5
English	5	7	4	cleft	object	canonical	6
English	5	8	4	canonical	object	canonical	7
English	5	9	5	cleft	subject	canonical	6
English	5	10	5	canonical	subject	canonical	7
English	5	11	6	cleft	object	cleft	6
English	5	12	6	canonical	object	cleft	5
English	5	13	7	cleft	subject	cleft	7
English	5	14	7	canonical	subject	cleft	7
English	5	15	8	cleft	object	canonical	7
English	5	16	8	canonical	object	canonical	6
English	5	17	9	cleft	subject	canonical	7
English	5	18	9	canonical	subject	canonical	7
English	5	19	10	cleft	object	cleft	6
English	5	20	10	canonical	object	cleft	6
English	5	21	11	cleft	subject	cleft	7
English	5	22	11	canonical	subject	cleft	7
English	5	23	12	cleft	object	canonical	7
English	5	24	12	canonical	object	canonical	7
English	5	25	13	cleft	subject	canonical	7
English	5	26	13	canonical	subject	canonical	7
English	5	27	14	cleft	object	cleft	5
English	5	28	14	canonical	object	cleft	7
English	5	29	15	cleft	subject	cleft	7
English	5	30	15	canonical	subject	cleft	6
English	5	31	16	cleft	object	canonical	7
English	5	32	16	canonical	object	canonical	7
English	6	1	1	cleft	object	canonical	3
English	6	2	1	canonical	object	canonical	5
English	6	3	2	cleft	subject	canonical	6
English	6	4	2	canonical	subject	canonical	3
English	6	5	3	cleft	object	cleft	7
English	6	6	3	canonical	object	cleft	5
English	6	7	4	cleft	subject	cleft	2
English	6	8	4	canonical	subject	cleft	6
English	6	9	5	cleft	object	canonical	4
English	6	10	5	canonical	object	canonical	6
English	6	11	6	cleft	subject	canonical	6
English	6	12	6	canonical	subject	canonical	2
English	6	13	7	cleft	object	cleft	3
English	6	14	7	canonical	object	cleft	5
English	6	15	8	cleft	subject	cleft	7
English	6	16	8	canonical	subject	cleft	6
English	6	17	9	cleft	object	canonical	4
English	6	18	9	canonical	object	canonical	6
English	6	19	10	cleft	subject	canonical	7
English	6	20	10	canonical	subject	canonical	5
English	6	21	11	cleft	object	cleft	6
English	6	22	11	canonical	object	cleft	7
English	6	23	12	cleft	subject	cleft	7
English	6	24	12	canonical	subject	cleft	5
English	6	25	13	cleft	object	canonical	5
English	6	26	13	canonical	object	canonical	5
English	6	27	14	cleft	subject	canonical	7
English	6	28	14	canonical	subject	canonical	5
English	6	29	15	cleft	object	cleft	4
English	6	30	15	canonical	object	cleft	6
English	6	31	16	cleft	subject	cleft	6
English	6	32	16	canonical	subject	cleft	5
English	7	1	1	cleft	subject	cleft	7
English	7	2	1	canonical	subject	cleft	7
English	7	3	2	cleft	object	canonical	6
English	7	4	2	canonical	object	canonical	7
English	7	5	3	cleft	subject	canonical	7
English	7	6	3	canonical	subject	canonical	7
English	7	7	4	cleft	object	cleft	5
English	7	8	4	canonical	object	cleft	7
English	7	9	5	cleft	subject	cleft	7
English	7	10	5	canonical	subject	cleft	6
English	7	11	6	cleft	object	canonical	3
English	7	12	6	canonical	object	canonical	7
English	7	13	7	cleft	subject	canonical	7
English	7	14	7	canonical	subject	canonical	6
English	7	15	8	cleft	object	cleft	6
English	7	16	8	canonical	object	cleft	7
English	7	17	9	cleft	subject	cleft	7
English	7	18	9	canonical	subject	cleft	7
English	7	19	10	cleft	object	canonical	6
English	7	20	10	canonical	object	canonical	7
English	7	21	11	cleft	subject	canonical	7
English	7	22	11	canonical	subject	canonical	6
English	7	23	12	cleft	object	cleft	6
English	7	24	12	canonical	object	cleft	6
English	7	25	13	cleft	subject	cleft	5
English	7	26	13	canonical	subject	cleft	7
English	7	27	14	cleft	object	canonical	3
English	7	28	14	canonical	object	canonical	7
English	7	29	15	cleft	subject	canonical	7
English	7	30	15	canonical	subject	canonical	7
English	7	31	16	cleft	object	cleft	5
English	7	32	16	canonical	object	cleft	7
English	8	1	1	cleft	object	cleft	3
English	8	2	1	canonical	object	cleft	7
English	8	3	2	cleft	subject	cleft	3
English	8	4	2	canonical	subject	cleft	7
English	8	5	3	cleft	object	canonical	2
English	8	6	3	canonical	object	canonical	5
English	8	7	4	cleft	subject	canonical	6
English	8	8	4	canonical	subject	canonical	6
English	8	9	5	cleft	object	cleft	2
English	8	10	5	canonical	object	cleft	6
English	8	11	6	cleft	subject	cleft	3
English	8	12	6	canonical	subject	cleft	7
English	8	13	7	cleft	object	canonical	5
English	8	14	7	canonical	object	canonical	6
English	8	15	8	cleft	subject	canonical	7
English	8	16	8	canonical	subject	canonical	5
English	8	17	9	cleft	object	cleft	2
English	8	18	9	canonical	object	cleft	7
English	8	19	10	cleft	subject	cleft	7
English	8	20	10	canonical	subject	cleft	2
English	8	21	11	cleft	object	canonical	2
English	8	22	11	canonical	object	canonical	7
English	8	23	12	cleft	subject	canonical	7
English	8	24	12	canonical	subject	canonical	7
English	8	25	13	cleft	object	cleft	2
English	8	26	13	canonical	object	cleft	7
English	8	27	14	cleft	subject	cleft	2
English	8	28	14	canonical	subject	cleft	6
English	8	29	15	cleft	object	canonical	2
English	8	30	15	canonical	object	canonical	7
English	8	31	16	cleft	subject	canonical	7
English	8	32	16	canonical	subject	canonical	6
English	9	1	1	cleft	subject	canonical	6
English	9	2	1	canonical	subject	canonical	7
English	9	3	2	cleft	object	cleft	4
English	9	4	2	canonical	object	cleft	6
English	9	5	3	cleft	subject	cleft	6
English	9	6	3	canonical	subject	cleft	6
English	9	7	4	cleft	object	canonical	2
English	9	8	4	canonical	object	canonical	7
English	9	9	5	cleft	subject	canonical	7
English	9	10	5	canonical	subject	canonical	7
English	9	11	6	cleft	object	cleft	6
English	9	12	6	canonical	object	cleft	7
English	9	13	7	cleft	subject	cleft	7
English	9	14	7	canonical	subject	cleft	7
English	9	15	8	cleft	object	canonical	3
English	9	16	8	canonical	object	canonical	7
English	9	17	9	cleft	subject	canonical	6
English	9	18	9	canonical	subject	canonical	7
English	9	19	10	cleft	object	cleft	5
English	9	20	10	canonical	object	cleft	6
English	9	21	11	cleft	subject	cleft	7
English	9	22	11	canonical	subject	cleft	7
English	9	23	12	cleft	object	canonical	4
English	9	24	12	canonical	object	canonical	6
English	9	25	13	cleft	subject	canonical	7
English	9	26	13	canonical	subject	canonical	6
English	9	27	14	cleft	object	cleft	5
English	9	28	14	canonical	object	cleft	7
English	9	29	15	cleft	subject	cleft	6
English	9	30	15	canonical	subject	cleft	7
English	9	31	16	cleft	object	canonical	4
English	9	32	16	canonical	object	canonical	7
English	10	1	1	cleft	object	canonical	6
English	10	2	1	canonical	object	canonical	6
English	10	3	2	cleft	subject	canonical	5
English	10	4	2	canonical	subject	canonical	3
English	10	5	3	cleft	object	cleft	6
English	10	6	3	canonical	object	cleft	5
English	10	7	4	cleft	subject	cleft	6
English	10	8	4	canonical	subject	cleft	5
English	10	9	5	cleft	object	canonical	6
English	10	10	5	canonical	object	canonical	5
English	10	11	6	cleft	subject	canonical	6
English	10	12	6	canonical	subject	canonical	5
English	10	13	7	cleft	object	cleft	6
English	10	14	7	canonical	object	cleft	5
English	10	15	8	cleft	subject	cleft	6
English	10	16	8	canonical	subject	cleft	5
English	10	17	9	cleft	object	canonical	6
English	10	18	9	canonical	object	canonical	6
English	10	19	10	cleft	subject	canonical	6
English	10	20	10	canonical	subject	canonical	5
English	10	21	11	cleft	object	cleft	6
English	10	22	11	canonical	object	cleft	5
English	10	23	12	cleft	subject	cleft	6
English	10	24	12	canonical	subject	cleft	6
English	10	25	13	cleft	object	canonical	6
English	10	26	13	canonical	object	canonical	5
English	10	27	14	cleft	subject	canonical	6
English	10	28	14	canonical	subject	canonical	5
English	10	29	15	cleft	object	cleft	6
English	10	30	15	canonical	object	cleft	6
English	10	31	16	cleft	subject	cleft	6
English	10	32	16	canonical	subject	cleft	5
English	11	1	1	cleft	subject	cleft
English	11	2	1	canonical	subject	cleft
English	11	3	2	cleft	object	canonical	4
English	11	4	2	canonical	object	canonical	6
English	11	5	3	cleft	subject	canonical	4
English	11	6	3	canonical	subject	canonical	6
English	11	7	4	cleft	object	cleft	4
English	11	8	4	canonical	object	cleft	6
English	11	9	5	cleft	subject	cleft	3
English	11	10	5	canonical	subject	cleft	6
English	11	11	6	cleft	object	canonical	3
English	11	12	6	canonical	object	canonical	6
English	11	13	7	cleft	subject	canonical	5
English	11	14	7	canonical	subject	canonical	6
English	11	15	8	cleft	object	cleft	5
English	11	16	8	canonical	object	cleft	6
English	11	17	9	cleft	subject	cleft	6
English	11	18	9	canonical	subject	cleft	6
English	11	19	10	cleft	object	canonical	3
English	11	20	10	canonical	object	canonical	6
English	11	21	11	cleft	subject	canonical	5
English	11	22	11	canonical	subject	canonical	6
English	11	23	12	cleft	object	cleft	4
English	11	24	12	canonical	object	cleft	6
English	11	25	13	cleft	subject	cleft	5
English	11	26	13	canonical	subject	cleft	6
English	11	27	14	cleft	object	canonical	4
English	11	28	14	canonical	object	canonical	6
English	11	29	15	cleft	subject	canonical	5
English	11	30	15	canonical	subject	canonical	6
English	11	31	16	cleft	object	cleft	4
English	11	32	16	canonical	object	cleft	6
English	12	1	1	cleft	object	cleft	2
English	12	2	1	canonical	object	cleft	6
English	12	3	2	cleft	subject	cleft	7
English	12	4	2	canonical	subject	cleft	6
English	12	5	3	cleft	object	canonical	1
English	12	6	3	canonical	object	canonical	4
English	12	7	4	cleft	subject	canonical	1
English	12	8	4	canonical	subject	canonical	7
English	12	9	5	cleft	object	cleft	2
English	12	10	5	canonical	object	cleft	7
English	12	11	6	cleft	subject	cleft	7
English	12	12	6	canonical	subject	cleft	3
English	12	13	7	cleft	object	canonical	1
English	12	14	7	canonical	object	canonical	7
English	12	15	8	cleft	subject	canonical	6
English	12	16	8	canonical	subject	canonical	3
English	12	17	9	cleft	object	cleft	3
English	12	18	9	canonical	object	cleft	7
English	12	19	10	cleft	subject	cleft	7
English	12	20	10	canonical	subject	cleft	6
English	12	21	11	cleft	object	canonical	3
English	12	22	11	canonical	object	canonical	6
English	12	23	12	cleft	subject	canonical	7
English	12	24	12	canonical	subject	canonical	7
English	12	25	13	cleft	object	cleft	7
English	12	26	13	canonical	object	cleft	5
English	12	27	14	cleft	subject	cleft	7
English	12	28	14	canonical	subject	cleft	6
English	12	29	15	cleft	object	canonical	5
English	12	30	15	canonical	object	canonical	7
English	12	31	16	cleft	subject	canonical	7
English	12	32	16	canonical	subject	canonical	7
English	13	1	1	cleft	subject	canonical	6
English	13	2	1	canonical	subject	canonical	7
English	13	3	2	cleft	object	cleft	5
English	13	4	2	canonical	object	cleft	6
English	13	5	3	cleft	subject	cleft	5
English	13	6	3	canonical	subject	cleft	7
English	13	7	4	cleft	object	canonical	5
English	13	8	4	canonical	object	canonical	7
English	13	9	5	cleft	subject	canonical	6
English	13	10	5	canonical	subject	canonical	7
English	13	11	6	cleft	object	cleft	6
English	13	12	6	canonical	object	cleft	7
English	13	13	7	cleft	subject	cleft	6
English	13	14	7	canonical	subject	cleft	7
English	13	15	8	cleft	object	canonical	6
English	13	16	8	canonical	object	canonical	7
English	13	17	9	cleft	subject	canonical	6
English	13	18	9	canonical	subject	canonical	7
English	13	19	10	cleft	object	cleft	6
English	13	20	10	canonical	object	cleft	7
English	13	21	11	cleft	subject	cleft	6
English	13	22	11	canonical	subject	cleft	7
English	13	23	12	cleft	object	canonical	6
English	13	24	12	canonical	object	canonical	7
English	13	25	13	cleft	subject	canonical	6
English	13	26	13	canonical	subject	canonical	7
English	13	27	14	cleft	object	cleft	5
English	13	28	14	canonical	object	cleft	7
English	13	29	15	cleft	subject	cleft	7
English	13	30	15	canonical	subject	cleft	6
English	13	31	16	cleft	object	canonical	6
English	13	32	16	canonical	object	canonical	7
English	14	1	1	cleft	object	canonical	3
English	14	2	1	canonical	object	canonical	7
English	14	3	2	cleft	subject	canonical	4
English	14	4	2	canonical	subject	canonical	7
English	14	5	3	cleft	object	cleft	2
English	14	6	3	canonical	object	cleft	7
English	14	7	4	cleft	subject	cleft	5
English	14	8	4	canonical	subject	cleft	7
English	14	9	5	cleft	object	canonical	5
English	14	10	5	canonical	object	canonical	7
English	14	11	6	cleft	subject	canonical	7
English	14	12	6	canonical	subject	canonical	4
English	14	13	7	cleft	object	cleft	7
English	14	14	7	canonical	object	cleft	7
English	14	15	8	cleft	subject	cleft	7
English	14	16	8	canonical	subject	cleft	7
English	14	17	9	cleft	object	canonical	5
English	14	18	9	canonical	object	canonical	7
English	14	19	10	cleft	subject	canonical	7
English	14	20	10	canonical	subject	canonical	7
English	14	21	11	cleft	object	cleft	5
English	14	22	11	canonical	object	cleft	7
English	14	23	12	cleft	subject	cleft	7
English	14	24	12	canonical	subject	cleft	7
English	14	25	13	cleft	object	canonical	5
English	14	26	13	canonical	object	canonical	7
English	14	27	14	cleft	subject	canonical	7
English	14	28	14	canonical	subject	canonical	7
English	14	29	15	cleft	object	cleft	3
English	14	30	15	canonical	object	cleft	7
English	14	31	16	cleft	subject	cleft	6
English	14	32	16	canonical	subject	cleft	7
English	15	1	1	cleft	subject	cleft	7
English	15	2	1	canonical	subject	cleft	7
English	15	3	2	cleft	object	canonical	4
English	15	4	2	canonical	object	canonical	7
English	15	5	3	cleft	subject	canonical	4
English	15	6	3	canonical	subject	canonical	7
English	15	7	4	cleft	object	cleft	7
English	15	8	4	canonical	object	cleft	7
English	15	9	5	cleft	subject	cleft	7
English	15	10	5	canonical	subject	cleft	7
English	15	11	6	cleft	object	canonical	2
English	15	12	6	canonical	object	canonical	7
English	15	13	7	cleft	subject	canonical	7
English	15	14	7	canonical	subject	canonical	7
English	15	15	8	cleft	object	cleft	7
English	15	16	8	canonical	object	cleft	7
English	15	17	9	cleft	subject	cleft	7
English	15	18	9	canonical	subject	cleft	7
English	15	19	10	cleft	object	canonical	4
English	15	20	10	canonical	object	canonical	7
English	15	21	11	cleft	subject	canonical	7
English	15	22	11	canonical	subject	canonical	7
English	15	23	12	cleft	object	cleft	7
English	15	24	12	canonical	object	cleft	7
English	15	25	13	cleft	subject	cleft	7
English	15	26	13	canonical	subject	cleft	7
English	15	27	14	cleft	object	canonical	4
English	15	28	14	canonical	object	canonical	7
English	15	29	15	cleft	subject	canonical	7
English	15	30	15	canonical	subject	canonical	7
English	15	31	16	cleft	object	cleft	7
English	15	32	16	canonical	object	cleft	7
English	16	1	1	cleft	object	cleft	4
English	16	2	1	canonical	object	cleft	5
English	16	3	2	cleft	subject	cleft	4
English	16	4	2	canonical	subject	cleft	5
English	16	5	3	cleft	object	canonical	4
English	16	6	3	canonical	object	canonical	5
English	16	7	4	cleft	subject	canonical	4
English	16	8	4	canonical	subject	canonical	6
English	16	9	5	cleft	object	cleft	4
English	16	10	5	canonical	object	cleft	6
English	16	11	6	cleft	subject	cleft	3
English	16	12	6	canonical	subject	cleft	4
English	16	13	7	cleft	object	canonical	3
English	16	14	7	canonical	object	canonical	6
English	16	15	8	cleft	subject	canonical	5
English	16	16	8	canonical	subject	canonical	2
English	16	17	9	cleft	object	cleft	7
English	16	18	9	canonical	object	cleft	4
English	16	19	10	cleft	subject	cleft	5
English	16	20	10	canonical	subject	cleft	3
English	16	21	11	cleft	object	canonical	2
English	16	22	11	canonical	object	canonical	5
English	16	23	12	cleft	subject	canonical	4
English	16	24	12	canonical	subject	canonical	5
English	16	25	13	cleft	object	cleft	5
English	16	26	13	canonical	object	cleft	4
English	16	27	14	cleft	subject	cleft	4
English	16	28	14	canonical	subject	cleft	5
English	16	29	15	cleft	object	canonical	4
English	16	30	15	canonical	object	canonical	5
English	16	31	16	cleft	subject	canonical	4
English	16	32	16	canonical	subject	canonical	5
English	17	1	1	cleft	subject	canonical	7
English	17	2	1	canonical	subject	canonical	7
English	17	3	2	cleft	object	cleft	7
English	17	4	2	canonical	object	cleft	2
English	17	5	3	cleft	subject	cleft	7
English	17	6	3	canonical	subject	cleft	7
English	17	7	4	cleft	object	canonical	2
English	17	8	4	canonical	object	canonical	7
English	17	9	5	cleft	subject	canonical	6
English	17	10	5	canonical	subject	canonical	7
English	17	11	6	cleft	object	cleft	5
English	17	12	6	canonical	object	cleft	7
English	17	13	7	cleft	subject	cleft	7
English	17	14	7	canonical	subject	cleft	7
English	17	15	8	cleft	object	canonical	4
English	17	16	8	canonical	object	canonical	7
English	17	17	9	cleft	subject	canonical	7
English	17	18	9	canonical	subject	canonical	7
English	17	19	10	cleft	object	cleft	4
English	17	20	10	canonical	object	cleft	7
English	17	21	11	cleft	subject	cleft	6
English	17	22	11	canonical	subject	cleft	7
English	17	23	12	cleft	object	canonical	3
English	17	24	12	canonical	object	canonical	7
English	17	25	13	cleft	subject	canonical	7
English	17	26	13	canonical	subject	canonical	7
English	17	27	14	cleft	object	cleft	2
English	17	28	14	canonical	object	cleft	7
English	17	29	15	cleft	subject	cleft	7
English	17	30	15	canonical	subject	cleft	7
English	17	31	16	cleft	object	canonical	7
English	17	32	16	canonical	object	canonical	7
English	18	1	1	cleft	object	canonical	2
English	18	2	1	canonical	object	canonical	6
English	18	3	2	cleft	subject	canonical	6
English	18	4	2	canonical	subject	canonical	7
English	18	5	3	cleft	object	cleft	5
English	18	6	3	canonical	object	cleft	6
English	18	7	4	cleft	subject	cleft	4
English	18	8	4	canonical	subject	cleft	6
English	18	9	5	cleft	object	canonical	2
English	18	10	5	canonical	object	canonical	6
English	18	11	6	cleft	subject	canonical	5
English	18	12	6	canonical	subject	canonical	6
English	18	13	7	cleft	object	cleft	5
English	18	14	7	canonical	object	cleft	6
English	18	15	8	cleft	subject	cleft	3
English	18	16	8	canonical	subject	cleft	5
English	18	17	9	cleft	object	canonical	5
English	18	18	9	canonical	object	canonical	6
English	18	19	10	cleft	subject	canonical	3
English	18	20	10	canonical	subject	canonical	5
English	18	21	11	cleft	object	cleft	3
English	18	22	11	canonical	object	cleft	5
English	18	23	12	cleft	subject	cleft	3
English	18	24	12	canonical	subject	cleft	5
English	18	25	13	cleft	object	canonical	4
English	18	26	13	canonical	object	canonical	6
English	18	27	14	cleft	subject	canonical	3
English	18	28	14	canonical	subject	canonical	5
English	18	29	15	cleft	object	cleft	3
English	18	30	15	canonical	object	cleft	6
English	18	31	16	cleft	subject	cleft	4
English	18	32	16	canonical	subject	cleft	6
English	19	1	1	cleft	subject	cleft	7
English	19	2	1	canonical	subject	cleft	6
English	19	3	2	cleft	object	canonical	6
English	19	4	2	canonical	object	canonical	3
English	19	5	3	cleft	subject	canonical	7
English	19	6	3	canonical	subject	canonical	3
English	19	7	4	cleft	object	cleft	2
English	19	8	4	canonical	object	cleft	6
English	19	9	5	cleft	subject	cleft	7
English	19	10	5	canonical	subject	cleft	4
English	19	11	6	cleft	object	canonical	1
English	19	12	6	canonical	object	canonical	3
English	19	13	7	cleft	subject	canonical	6
English	19	14	7	canonical	subject	canonical	2
English	19	15	8	cleft	object	cleft	7
English	19	16	8	canonical	object	cleft	7
English	19	17	9	cleft	subject	cleft	7
English	19	18	9	canonical	subject	cleft	7
English	19	19	10	cleft	object	canonical	4
English	19	20	10	canonical	object	canonical	6
English	19	21	11	cleft	subject	canonical	4
English	19	22	11	canonical	subject	canonical	7
English	19	23	12	cleft	object	cleft	2
English	19	24	12	canonical	object	cleft	7
English	19	25	13	cleft	subject	cleft	7
English	19	26	13	canonical	subject	cleft	7
English	19	27	14	cleft	object	canonical	1
English	19	28	14	canonical	object	canonical	7
English	19	29	15	cleft	subject	canonical	7
English	19	30	15	canonical	subject	canonical	7
English	19	31	16	cleft	object	cleft	5
English	19	32	16	canonical	object	cleft	7
English	20	1	1	cleft	object	cleft	6
English	20	2	1	canonical	object	cleft	6
English	20	3	2	cleft	subject	cleft	6
English	20	4	2	canonical	subject	cleft	6
English	20	5	3	cleft	object	canonical	7
English	20	6	3	canonical	object	canonical	7
English	20	7	4	cleft	subject	canonical	7
English	20	8	4	canonical	subject	canonical	7
English	20	9	5	cleft	object	cleft	6
English	20	10	5	canonical	object	cleft	6
English	20	11	6	cleft	subject	cleft	5
English	20	12	6	canonical	subject	cleft	5
English	20	13	7	cleft	object	canonical	5
English	20	14	7	canonical	object	canonical	6
English	20	15	8	cleft	subject	canonical	4
English	20	16	8	canonical	subject	canonical	6
English	20	17	9	cleft	object	cleft	7
English	20	18	9	canonical	object	cleft	7
English	20	19	10	cleft	subject	cleft	6
English	20	20	10	canonical	subject	cleft	6
English	20	21	11	cleft	object	canonical	4
English	20	22	11	canonical	object	canonical	6
English	20	23	12	cleft	subject	canonical	7
English	20	24	12	canonical	subject	canonical	7
English	20	25	13	cleft	object	cleft	6
English	20	26	13	canonical	object	cleft	6
English	20	27	14	cleft	subject	cleft	4
English	20	28	14	canonical	subject	cleft	7
English	20	29	15	cleft	object	canonical	7
English	20	30	15	canonical	object	canonical	7
English	20	31	16	cleft	subject	canonical	7
English	20	32	16	canonical	subject	canonical	7
English	21	1	1	cleft	subject	canonical	7
English	21	2	1	canonical	subject	canonical	6
English	21	3	2	cleft	object	cleft	6
English	21	4	2	canonical	object	cleft	7
English	21	5	3	cleft	subject	cleft	7
English	21	6	3	canonical	subject	cleft	7
English	21	7	4	cleft	object	canonical	5
English	21	8	4	canonical	object	canonical	6
English	21	9	5	cleft	subject	canonical	4
English	21	10	5	canonical	subject	canonical	6
English	21	11	6	cleft	object	cleft	7
English	21	12	6	canonical	object	cleft	6
English	21	13	7	cleft	subject	cleft	7
English	21	14	7	canonical	subject	cleft	6
English	21	15	8	cleft	object	canonical	6
English	21	16	8	canonical	object	canonical	7
English	21	17	9	cleft	subject	canonical	6
English	21	18	9	canonical	subject	canonical	7
English	21	19	10	cleft	object	cleft	6
English	21	20	10	canonical	object	cleft	7
English	21	21	11	cleft	subject	cleft	6
English	21	22	11	canonical	subject	cleft	7
English	21	23	12	cleft	object	canonical	6
English	21	24	12	canonical	object	canonical	7
English	21	25	13	cleft	subject	canonical	6
English	21	26	13	canonical	subject	canonical	7
English	21	27	14	cleft	object	cleft	6
English	21	28	14	canonical	object	cleft	7
English	21	29	15	cleft	subject	cleft	5
English	21	30	15	canonical	subject	cleft	7
English	21	31	16	cleft	object	canonical	6
English	21	32	16	canonical	object	canonical	7
English	22	1	1	cleft	object	canonical	2
English	22	2	1	canonical	object	canonical	7
English	22	3	2	cleft	subject	canonical	4
English	22	4	2	canonical	subject	canonical	7
English	22	5	3	cleft	object	cleft	7
English	22	6	3	canonical	object	cleft	7
English	22	7	4	cleft	subject	cleft	6
English	22	8	4	canonical	subject	cleft	7
English	22	9	5	cleft	object	canonical	3
English	22	10	5	canonical	object	canonical	7
English	22	11	6	cleft	subject	canonical	7
English	22	12	6	canonical	subject	canonical	7
English	22	13	7	cleft	object	cleft	4
English	22	14	7	canonical	object	cleft	7
English	22	15	8	cleft	subject	cleft	7
English	22	16	8	canonical	subject	cleft	7
English	22	17	9	cleft	object	canonical	4
English	22	18	9	canonical	object	canonical	7
English	22	19	10	cleft	subject	canonical	5
English	22	20	10	canonical	subject	canonical	7
English	22	21	11	cleft	object	cleft	4
English	22	22	11	canonical	object	cleft	7
English	22	23	12	cleft	subject	cleft	6
English	22	24	12	canonical	subject	cleft	7
English	22	25	13	cleft	object	canonical	5
English	22	26	13	canonical	object	canonical	7
English	22	27	14	cleft	subject	canonical	7
English	22	28	14	canonical	subject	canonical	7
English	22	29	15	cleft	object	cleft	4
English	22	30	15	canonical	object	cleft	7
English	22	31	16	cleft	subject	cleft	6
English	22	32	16	canonical	subject	cleft	7
English	23	1	1	cleft	subject	cleft	7
English	23	2	1	canonical	subject	cleft	7
English	23	3	2	cleft	object	canonical	3
English	23	4	2	canonical	object	canonical	7
English	23	5	3	cleft	subject	canonical	7
English	23	6	3	canonical	subject	canonical	7
English	23	7	4	cleft	object	cleft	3
English	23	8	4	canonical	object	cleft	7
English	23	9	5	cleft	subject	cleft	7
English	23	10	5	canonical	subject	cleft	7
English	23	11	6	cleft	object	canonical	3
English	23	12	6	canonical	object	canonical	7
English	23	13	7	cleft	subject	canonical	7
English	23	14	7	canonical	subject	canonical	7
English	23	15	8	cleft	object	cleft	7
English	23	16	8	canonical	object	cleft	7
English	23	17	9	cleft	subject	cleft	7
English	23	18	9	canonical	subject	cleft	7
English	23	19	10	cleft	object	canonical	7
English	23	20	10	canonical	object	canonical	7
English	23	21	11	cleft	subject	canonical	7
English	23	22	11	canonical	subject	canonical	7
English	23	23	12	cleft	object	cleft	7
English	23	24	12	canonical	object	cleft	7
English	23	25	13	cleft	subject	cleft	7
English	23	26	13	canonical	subject	cleft	7
English	23	27	14	cleft	object	canonical	7
English	23	28	14	canonical	object	canonical	7
English	23	29	15	cleft	subject	canonical	7
English	23	30	15	canonical	subject	canonical	7
English	23	31	16	cleft	object	cleft	7
English	23	32	16	canonical	object	cleft	4
English	24	1	1	cleft	object	cleft	2
English	24	2	1	canonical	object	cleft	6
English	24	3	2	cleft	subject	cleft	4
English	24	4	2	canonical	subject	cleft	2
English	24	5	3	cleft	object	canonical	2
English	24	6	3	canonical	object	canonical	4
English	24	7	4	cleft	subject	canonical	2
English	24	8	4	canonical	subject	canonical	6
English	24	9	5	cleft	object	cleft	2
English	24	10	5	canonical	object	cleft	6
English	24	11	6	cleft	subject	cleft	4
English	24	12	6	canonical	subject	cleft	6
English	24	13	7	cleft	object	canonical	2
English	24	14	7	canonical	object	canonical	5
English	24	15	8	cleft	subject	canonical
English	24	16	8	canonical	subject	canonical	6
English	24	17	9	cleft	object	cleft	7
English	24	18	9	canonical	object	cleft	4
English	24	19	10	cleft	subject	cleft	2
English	24	20	10	canonical	subject	cleft	5
English	24	21	11	cleft	object	canonical	2
English	24	22	11	canonical	object	canonical	4
English	24	23	12	cleft	subject	canonical	2
English	24	24	12	canonical	subject	canonical	5
English	24	25	13	cleft	object	cleft	2
English	24	26	13	canonical	object	cleft	5
English	24	27	14	cleft	subject	cleft	2
English	24	28	14	canonical	subject	cleft	2
English	24	29	15	cleft	object	canonical	1
English	24	30	15	canonical	object	canonical	2
English	24	31	16	cleft	subject	canonical	2
English	24	32	16	canonical	subject	canonical	5
English	25	1	1	cleft	subject	canonical	7
English	25	2	1	canonical	subject	canonical	7
English	25	3	2	cleft	object	cleft	7
English	25	4	2	canonical	object	cleft	7
English	25	5	3	cleft	subject	cleft	7
English	25	6	3	canonical	subject	cleft	7
English	25	7	4	cleft	object	canonical	1
English	25	8	4	canonical	object	canonical	7
English	25	9	5	cleft	subject	canonical	7
English	25	10	5	canonical	subject	canonical	7
English	25	11	6	cleft	object	cleft	6
English	25	12	6	canonical	object	cleft	7
English	25	13	7	cleft	subject	cleft	7
English	25	14	7	canonical	subject	cleft	7
English	25	15	8	cleft	object	canonical	4
English	25	16	8	canonical	object	canonical	7
English	25	17	9	cleft	subject	canonical	7
English	25	18	9	canonical	subject	canonical	7
English	25	19	10	cleft	object	cleft	6
English	25	20	10	canonical	object	cleft	7
English	25	21	11	cleft	subject	cleft	7
English	25	22	11	canonical	subject	cleft	7
English	25	23	12	cleft	object	canonical	7
English	25	24	12	canonical	object	canonical	7
English	25	25	13	cleft	subject	canonical	7
English	25	26	13	canonical	subject	canonical	7
English	25	27	14	cleft	object	cleft	7
English	25	28	14	canonical	object	cleft	7
English	25	29	15	cleft	subject	cleft	7
English	25	30	15	canonical	subject	cleft	7
English	25	31	16	cleft	object	canonical	7
English	25	32	16	canonical	object	canonical	7
English	26	1	1	cleft	object	canonical	4
English	26	2	1	canonical	object	canonical	7
English	26	3	2	cleft	subject	canonical	5
English	26	4	2	canonical	subject	canonical	7
English	26	5	3	cleft	object	cleft	7
English	26	6	3	canonical	object	cleft	7
English	26	7	4	cleft	subject	cleft	4
English	26	8	4	canonical	subject	cleft	7
English	26	9	5	cleft	object	canonical	4
English	26	10	5	canonical	object	canonical	7
English	26	11	6	cleft	subject	canonical	5
English	26	12	6	canonical	subject	canonical	7
English	26	13	7	cleft	object	cleft	5
English	26	14	7	canonical	object	cleft	7
English	26	15	8	cleft	subject	cleft	7
English	26	16	8	canonical	subject	cleft	7
English	26	17	9	cleft	object	canonical	7
English	26	18	9	canonical	object	canonical	7
English	26	19	10	cleft	subject	canonical	5
English	26	20	10	canonical	subject	canonical	7
English	26	21	11	cleft	object	cleft	5
English	26	22	11	canonical	object	cleft	7
English	26	23	12	cleft	subject	cleft	5
English	26	24	12	canonical	subject	cleft	7
English	26	25	13	cleft	object	canonical	5
English	26	26	13	canonical	object	canonical	7
English	26	27	14	cleft	subject	canonical	5
English	26	28	14	canonical	subject	canonical	7
English	26	29	15	cleft	object	cleft	4
English	26	30	15	canonical	object	cleft	7
English	26	31	16	cleft	subject	cleft	5
English	26	32	16	canonical	subject	cleft	7
English	27	1	1	cleft	subject	cleft	6
English	27	2	1	canonical	subject	cleft	7
English	27	3	2	cleft	object	canonical	3
English	27	4	2	canonical	object	canonical	7
English	27	5	3	cleft	subject	canonical	7
English	27	6	3	canonical	subject	canonical	7
English	27	7	4	cleft	object	cleft	4
English	27	8	4	canonical	object	cleft	7
English	27	9	5	cleft	subject	cleft	7
English	27	10	5	canonical	subject	cleft	7
English	27	11	6	cleft	object	canonical	5
English	27	12	6	canonical	object	canonical	7
English	27	13	7	cleft	subject	canonical	7
English	27	14	7	canonical	subject	canonical	3
English	27	15	8	cleft	object	cleft	3
English	27	16	8	canonical	object	cleft	5
English	27	17	9	cleft	subject	cleft	6
English	27	18	9	canonical	subject	cleft	7
English	27	19	10	cleft	object	canonical	5
English	27	20	10	canonical	object	canonical	7
English	27	21	11	cleft	subject	canonical	5
English	27	22	11	canonical	subject	canonical	7
English	27	23	12	cleft	object	cleft	3
English	27	24	12	canonical	object	cleft	7
English	27	25	13	cleft	subject	cleft	7
English	27	26	13	canonical	subject	cleft	7
English	27	27	14	cleft	object	canonical	5
English	27	28	14	canonical	object	canonical	7
English	27	29	15	cleft	subject	canonical	7
English	27	30	15	canonical	subject	canonical	7
English	27	31	16	cleft	object	cleft	4
English	27	32	16	canonical	object	cleft	7
English	28	1	1	cleft	object	cleft	7
English	28	2	1	canonical	object	cleft	1
English	28	3	2	cleft	subject	cleft	4
English	28	4	2	canonical	subject	cleft	7
English	28	5	3	cleft	object	canonical	7
English	28	6	3	canonical	object	canonical	5
English	28	7	4	cleft	subject	canonical	5
English	28	8	4	canonical	subject	canonical	5
English	28	9	5	cleft	object	cleft	6
English	28	10	5	canonical	object	cleft	6
English	28	11	6	cleft	subject	cleft	5
English	28	12	6	canonical	subject	cleft	7
English	28	13	7	cleft	object	canonical	3
English	28	14	7	canonical	object	canonical	6
English	28	15	8	cleft	subject	canonical	5
English	28	16	8	canonical	subject	canonical	6
English	28	17	9	cleft	object	cleft	5
English	28	18	9	canonical	object	cleft	6
English	28	19	10	cleft	subject	cleft	6
English	28	20	10	canonical	subject	cleft	5
English	28	21	11	cleft	object	canonical	5
English	28	22	11	canonical	object	canonical	6
English	28	23	12	cleft	subject	canonical	5
English	28	24	12	canonical	subject	canonical	4
English	28	25	13	cleft	object	cleft	4
English	28	26	13	canonical	object	cleft	5
English	28	27	14	cleft	subject	cleft	5
English	28	28	14	canonical	subject	cleft	4
English	28	29	15	cleft	object	canonical	4
English	28	30	15	canonical	object	canonical	6
English	28	31	16	cleft	subject	canonical	7
English	28	32	16	canonical	subject	canonical	5
English	29	1	1	cleft	subject	canonical	4
English	29	2	1	canonical	subject	canonical	7
English	29	3	2	cleft	object	cleft	4
English	29	4	2	canonical	object	cleft	5
English	29	5	3	cleft	subject	cleft	3
English	29	6	3	canonical	subject	cleft	6
English	29	7	4	cleft	object	canonical	4
English	29	8	4	canonical	object	canonical	6
English	29	9	5	cleft	subject	canonical	5
English	29	10	5	canonical	subject	canonical	6
English	29	11	6	cleft	object	cleft	2
English	29	12	6	canonical	object	cleft	6
English	29	13	7	cleft	subject	cleft	6
English	29	14	7	canonical	subject	cleft	7
English	29	15	8	cleft	object	canonical	2
English	29	16	8	canonical	object	canonical	6
English	29	17	9	cleft	subject	canonical	4
English	29	18	9	canonical	subject	canonical	6
English	29	19	10	cleft	object	cleft	4
English	29	20	10	canonical	object	cleft	6
English	29	21	11	cleft	subject	cleft	3
English	29	22	11	canonical	subject	cleft	6
English	29	23	12	cleft	object	canonical	3
English	29	24	12	canonical	object	canonical	6
English	29	25	13	cleft	subject	canonical	4
English	29	26	13	canonical	subject	canonical	6
English	29	27	14	cleft	object	cleft	4
English	29	28	14	canonical	object	cleft	6
English	29	29	15	cleft	subject	cleft	4
English	29	30	15	canonical	subject	cleft	6
English	29	31	16	cleft	object	canonical	2
English	29	32	16	canonical	object	canonical	6
English	30	1	1	cleft	object	canonical	3
English	30	2	1	canonical	object	canonical	7
English	30	3	2	cleft	subject	canonical	3
English	30	4	2	canonical	subject	canonical	7
English	30	5	3	cleft	object	cleft	7
English	30	6	3	canonical	object	cleft	7
English	30	7	4	cleft	subject	cleft	7
English	30	8	4	canonical	subject	cleft	7
English	30	9	5	cleft	object	canonical	6
English	30	10	5	canonical	object	canonical	7
English	30	11	6	cleft	subject	canonical	7
English	30	12	6	canonical	subject	canonical	6
English	30	13	7	cleft	object	cleft	7
English	30	14	7	canonical	object	cleft	7
English	30	15	8	cleft	subject	cleft	7
English	30	16	8	canonical	subject	cleft	7
English	30	17	9	cleft	object	canonical	5
English	30	18	9	canonical	object	canonical	7
English	30	19	10	cleft	subject	canonical	7
English	30	20	10	canonical	subject	canonical	7
English	30	21	11	cleft	object	cleft	7
English	30	22	11	canonical	object	cleft	7
English	30	23	12	cleft	subject	cleft	7
English	30	24	12	canonical	subject	cleft	7
English	30	25	13	cleft	object	canonical	7
English	30	26	13	canonical	object	canonical	7
English	30	27	14	cleft	subject	canonical	7
English	30	28	14	canonical	subject	canonical	7
English	30	29	15	cleft	object	cleft	7
English	30	30	15	canonical	object	cleft	7
English	30	31	16	cleft	subject	cleft	7
English	30	32	16	canonical	subject	cleft	7
English	31	1	1	cleft	subject	cleft	7
English	31	2	1	canonical	subject	cleft	6
English	31	3	2	cleft	object	canonical	5
English	31	4	2	canonical	object	canonical	4
English	31	5	3	cleft	subject	canonical	5
English	31	6	3	canonical	subject	canonical	4
English	31	7	4	cleft	object	cleft	5
English	31	8	4	canonical	object	cleft	4
English	31	9	5	cleft	subject	cleft	6
English	31	10	5	canonical	subject	cleft	5
English	31	11	6	cleft	object	canonical	6
English	31	12	6	canonical	object	canonical	4
English	31	13	7	cleft	subject	canonical	5
English	31	14	7	canonical	subject	canonical	4
English	31	15	8	cleft	object	cleft	4
[truncated: 2,097 more rows]

## Sheet: notes
column	values	notes
language	Chinese|French|English|German
speaker	1 to 32	numbered for each language separately
order	1 to 32	order of presentation; numbered for each participant
item	1 to 16	item number; see lexicalizations in supplementary material, §3
construction	canonical|cleft	factor CONSTRUCTION
focus	subject|object	factor FOCUS
context	canonical|cleft	factor CONTEXT
rating	1 to 7	participant's judgment; empty cell if none
